# Supplementary material for: Alterations in RNA editing in skeletal muscle following exercise training in individuals with Parkinson’s disease
Source: PLoS One. 2023 Dec 22;18(12):e0287078. doi: 10.1371/journal.pone.0287078 (PMC10745226; doi:10.1371/journal.pone.0287078)
Supplement: S1 File — Gene Lists of NCBI PD genes (downloaded April 20, 2022), genes up or down-regulated in a study of rehabilitative exercise in PD (Lavin et al., 2020), and genes in common between both lists. (XLSX) [file pone.0287078.s001.xlsx]

## Sheet: Legend
Supplementary File 1: Gene lists of NCBI PD genes (downloaded April 20, 2022), genes up or downregulated in a study of rehabilitative exercise in PD (Lavin et al., 2020), and genes in common between the two lists (Genes of Interest in PD)

## Sheet: A.NCBI PD Genes and Transcripts
737 NCBI PD Genes		7827 Transcripts Associated with 737 NCBI PD Genes
ENSG00000145335		ENST00000585725
ENSG00000186868		ENST00000586332
ENSG00000188906		ENST00000621568
ENSG00000177628		ENST00000614794
ENSG00000178950		ENST00000613503
ENSG00000109743		ENST00000610743
ENSG00000204287		ENST00000618220
ENSG00000073969		ENST00000586111
ENSG00000120088		ENST00000587851
ENSG00000130203		ENST00000593243
ENSG00000069275		ENST00000622308
ENSG00000152214		ENST00000612623
ENSG00000078070		ENST00000614784
ENSG00000108379		ENST00000589515
ENSG00000232810		ENST00000310301
ENSG00000177000		ENST00000395969
ENSG00000141510		ENST00000490924
ENSG00000179344		ENST00000448833
ENSG00000142192		ENST00000482217
ENSG00000176697		ENST00000439468
ENSG00000111424		ENST00000462429
ENSG00000138760		ENST00000466017
ENSG00000093010		ENST00000485955
ENSG00000136244		ENST00000413141
ENSG00000131979		ENST00000265745
ENSG00000145214		ENST00000414632
ENSG00000146648		ENST00000418457
ENSG00000108576		ENST00000457055
ENSG00000116044		ENST00000471189
ENSG00000142208		ENST00000203407
ENSG00000112715		ENST00000480561
ENSG00000085563		ENST00000415995
ENSG00000148795		ENST00000460105
ENSG00000198648		ENST00000472438
ENSG00000072310		ENST00000412343
ENSG00000132693		ENST00000467690
ENSG00000149295		ENST00000463708
ENSG00000136634		ENST00000493806
ENSG00000017427		ENST00000541399
ENSG00000159640		ENST00000539714
ENSG00000125378		ENST00000536538
ENSG00000073756		ENST00000382457
ENSG00000134184		ENST00000539084
ENSG00000150672		ENST00000315579
ENSG00000125538		ENST00000545732
ENSG00000141736		ENST00000536090
ENSG00000100644		ENST00000542472
ENSG00000142168		ENST00000538600
ENSG00000091831		ENST00000542492
ENSG00000142319		ENST00000535804
ENSG00000136869		ENST00000539885
ENSG00000078081		ENST00000157812
ENSG00000096717		ENST00000593455
ENSG00000109320		ENST00000455878
ENSG00000196126		ENST00000601697
ENSG00000005421		ENST00000596386
ENSG00000185345		ENST00000601194
ENSG00000100985		ENST00000413040
ENSG00000157764		ENST00000468404
ENSG00000181092		ENST00000470229
ENSG00000127419		ENST00000568733
ENSG00000169429		ENST00000483358
ENSG00000147889		ENST00000470316
ENSG00000171862		ENST00000493588
ENSG00000168036		ENST00000480907
ENSG00000111537		ENST00000477666
ENSG00000082701		ENST00000497987
ENSG00000143799		ENST00000460712
ENSG00000109819		ENST00000480714
ENSG00000121966		ENST00000547702
ENSG00000084207		ENST00000551424
ENSG00000162711		ENST00000551295
ENSG00000198793		ENST00000548005
ENSG00000120948		ENST00000552248
ENSG00000108691		ENST00000547849
ENSG00000171791		ENST00000552913
ENSG00000010704		ENST00000348761
ENSG00000137462		ENST00000550305
ENSG00000100197		ENST00000548481
ENSG00000073050		ENST00000347616
ENSG00000087245		ENST00000673751
ENSG00000100292		ENST00000554335
ENSG00000112115		ENST00000673833
ENSG00000116288		ENST00000251091
ENSG00000133065		ENST00000392067
ENSG00000106366		ENST00000631086
ENSG00000136235		ENST00000555112
ENSG00000160791		ENST00000555091
ENSG00000147894		ENST00000557692
ENSG00000118137		ENST00000557013
ENSG00000158828		ENST00000554587
ENSG00000189403		ENST00000555192
ENSG00000169252		ENST00000556069
ENSG00000140009		ENST00000553988
ENSG00000180210		ENST00000555719
ENSG00000106462		ENST00000519449
ENSG00000285441		ENST00000341084
ENSG00000113368		ENST00000520903
ENSG00000165731		ENST00000523255
ENSG00000118785		ENST00000523644
ENSG00000157017		ENST00000520071
ENSG00000160307		ENST00000524233
ENSG00000150782		ENST00000519527
ENSG00000026103		ENST00000523167
ENSG00000111275		ENST00000522369
ENSG00000204305		ENST00000517584
ENSG00000151577		ENST00000432381
ENSG00000136238		ENST00000523481
ENSG00000154277		ENST00000522182
ENSG00000128271		ENST00000519342
ENSG00000000971		ENST00000555000
ENSG00000095970		ENST00000261304
ENSG00000189157		ENST00000544807
ENSG00000131981		ENST00000393569
ENSG00000167207		ENST00000393568
ENSG00000164305		ENST00000555179
ENSG00000132718		ENST00000557316
ENSG00000254647		ENST00000557520
ENSG00000102081		ENST00000474294
ENSG00000185591		ENST00000622264
ENSG00000140465		ENST00000477716
ENSG00000118432		ENST00000554916
ENSG00000156006		ENST00000556261
ENSG00000097007		ENST00000554372
ENSG00000244734		ENST00000556879
ENSG00000120885		ENST00000555956
ENSG00000078579		ENST00000672548
ENSG00000197249		ENST00000673038
ENSG00000189221		ENST00000678220
ENSG00000030582		ENST00000671753
ENSG00000283904		ENST00000672887
ENSG00000044574		ENST00000673420
ENSG00000100393		ENST00000672024
ENSG00000180176		ENST00000333602
ENSG00000170458		ENST00000673236
ENSG00000118271		ENST00000428187
ENSG00000271503		ENST00000381916
ENSG00000167244		ENST00000673440
ENSG00000007171		ENST00000673374
ENSG00000115008		ENST00000439230
ENSG00000197386		ENST00000672614
ENSG00000169174		ENST00000673358
ENSG00000239732		ENST00000672098
ENSG00000163631		ENST00000672669
ENSG00000069696		ENST00000672886
ENSG00000114026		ENST00000671767
ENSG00000102468		ENST00000672320
ENSG00000181019		ENST00000671831
ENSG00000130783		ENST00000671726
ENSG00000125730		ENST00000671734
ENSG00000101439		ENST00000672623
ENSG00000101412		ENST00000673167
ENSG00000284357		ENST00000672145
ENSG00000005381		ENST00000672542
ENSG00000143384		ENST00000673443
ENSG00000251562		ENST00000673559
ENSG00000100823		ENST00000671880
ENSG00000164342		ENST00000338595
ENSG00000067182		ENST00000473401
ENSG00000114867		ENST00000477078
ENSG00000140521		ENST00000369707
ENSG00000123454		ENST00000467629
ENSG00000130513		ENST00000498052
ENSG00000257017		ENST00000450629
ENSG00000130816		ENST00000592685
ENSG00000161011		ENST00000380702
ENSG00000133048		ENST00000293683
ENSG00000196689		ENST00000440014
ENSG00000069535		ENST00000591971
ENSG00000171552		ENST00000344979
ENSG00000130649		ENST00000589073
ENSG00000101966		ENST00000586275
ENSG00000153234		ENST00000590407
ENSG00000109971		ENST00000393693
ENSG00000132646		ENST00000310112
ENSG00000089041		ENST00000614675
ENSG00000157168		ENST00000510387
ENSG00000118260		ENST00000506696
ENSG00000091513		ENST00000508006
ENSG00000163661		ENST00000677237
ENSG00000170606		ENST00000676544
ENSG00000140505		ENST00000677941
ENSG00000126581		ENST00000677816
ENSG00000163932		ENST00000679143
ENSG00000198959		ENST00000676701
ENSG00000089280		ENST00000411987
ENSG00000162692		ENST00000170447
ENSG00000165280		ENST00000448482
ENSG00000074181		ENST00000678151
ENSG00000119772		ENST00000677142
ENSG00000245532		ENST00000676541
ENSG00000175104		ENST00000677798
ENSG00000100906		ENST00000677008
ENSG00000089250		ENST00000462699
ENSG00000153086		ENST00000412584
ENSG00000259384		ENST00000449022
ENSG00000184381		ENST00000397721
ENSG00000088305		ENST00000476131
ENSG00000165092		ENST00000313070
ENSG00000142082		ENST00000471660
ENSG00000132356		ENST00000677929
ENSG00000175567		ENST00000494980
ENSG00000168621		ENST00000472024
ENSG00000010810		ENST00000263780
ENSG00000148053		ENST00000676705
ENSG00000121807		ENST00000678859
ENSG00000153094		ENST00000676947
ENSG00000160712		ENST00000678818
ENSG00000047457		ENST00000466696
ENSG00000272414		ENST00000264710
ENSG00000007372		ENST00000495146
ENSG00000105550		ENST00000462003
ENSG00000107295		ENST00000473035
ENSG00000151694		ENST00000262903
ENSG00000126215		ENST00000369127
ENSG00000151229		ENST00000517995
ENSG00000117984		ENST00000416605
ENSG00000149294		ENST00000369125
ENSG00000284032		ENST00000518402
ENSG00000132698		ENST00000518503
ENSG00000103197		ENST00000518228
ENSG00000096060		ENST00000517424
ENSG00000178394		ENST00000519645
ENSG00000171564		ENST00000524020
ENSG00000151067		ENST00000521962
ENSG00000214274		ENST00000378961
ENSG00000072274		ENST00000455042
ENSG00000168769		ENST00000488832
ENSG00000171885		ENST00000264198
ENSG00000171560		ENST00000568745
ENSG00000115317		ENST00000561526
ENSG00000164924		ENST00000568227
ENSG00000055332		ENST00000568451
ENSG00000131095		ENST00000563765
ENSG00000087470		ENST00000249647
ENSG00000135046		ENST00000566141
ENSG00000165168		ENST00000564153
ENSG00000159363		ENST00000567094
ENSG00000196616		ENST00000568331
ENSG00000184845		ENST00000566327
ENSG00000240583		ENST00000563451
ENSG00000134852		ENST00000566035
ENSG00000115263		ENST00000568859
ENSG00000108557		ENST00000568514
ENSG00000175344		ENST00000397138
ENSG00000207870		ENST00000563873
ENSG00000069329		ENST00000568841
ENSG00000233276		ENST00000563830
ENSG00000112592		ENST00000563333
ENSG00000132906		ENST00000349777
ENSG00000273079		ENST00000627440
ENSG00000064300		ENST00000626061
ENSG00000198910		ENST00000211936
ENSG00000114200		ENST00000683788
ENSG00000197272		ENST00000377419
ENSG00000005893		ENST00000216127
ENSG00000116984		ENST00000261303
ENSG00000111640		ENST00000553835
ENSG00000164733		ENST00000554624
ENSG00000177575		ENST00000557357
ENSG00000143819		ENST00000555679
ENSG00000102393		ENST00000543772
ENSG00000103266		ENST00000555787
ENSG00000100604		ENST00000371602
ENSG00000204842		ENST00000621696
ENSG00000284567		ENST00000673732
ENSG00000155313		ENST00000644386
ENSG00000171557		ENST00000396029
ENSG00000123908		ENST00000396032
ENSG00000137845		ENST00000349014
ENSG00000165646		ENST00000645081
ENSG00000116688		ENST00000642364
ENSG00000112164		ENST00000262487
ENSG00000176170		ENST00000575051
ENSG00000214548		ENST00000406590
ENSG00000166311		ENST00000458134
ENSG00000188822		ENST00000619528
ENSG00000277586		ENST00000619913
ENSG00000164885		ENST00000219700
ENSG00000284536		ENST00000570646
ENSG00000186153		ENST00000575120
ENSG00000284485		ENST00000572812
ENSG00000178971		ENST00000574466
ENSG00000128272		ENST00000576827
ENSG00000196730		ENST00000574594
ENSG00000123358		ENST00000570445
ENSG00000068903		ENST00000575129
ENSG00000124275		ENST00000398595
ENSG00000203710		ENST00000414777
ENSG00000129003		ENST00000613539
ENSG00000066427		ENST00000570622
ENSG00000113575		ENST00000407228
ENSG00000113013		ENST00000566696
ENSG00000077463		ENST00000219746
ENSG00000173638		ENST00000563091
ENSG00000101443		ENST00000568436
ENSG00000283844		ENST00000220876
ENSG00000089220		ENST00000518111
ENSG00000135047		ENST00000518491
ENSG00000284112		ENST00000380629
ENSG00000113558		ENST00000520077
ENSG00000213585		ENST00000523949
ENSG00000108064		ENST00000523515
ENSG00000239697		ENST00000520409
ENSG00000168040		ENST00000518611
ENSG00000284202		ENST00000521254
ENSG00000207782		ENST00000405315
ENSG00000130787		ENST00000407032
ENSG00000172757		ENST00000452087
ENSG00000087085		ENST00000485798
ENSG00000284321		ENST00000443560
ENSG00000103546		ENST00000411700
ENSG00000132639		ENST00000451312
ENSG00000110436		ENST00000424608
ENSG00000092439		ENST00000465524
ENSG00000277632		ENST00000460125
ENSG00000229807		ENST00000469291
ENSG00000283797		ENST00000492367
ENSG00000197442		ENST00000265634
ENSG00000169684		ENST00000466102
ENSG00000068024		ENST00000420833
ENSG00000168394		ENST00000396668
ENSG00000147571		ENST00000444443
ENSG00000207708		ENST00000396667
ENSG00000157540		ENST00000453686
ENSG00000111012		ENST00000442107
ENSG00000113161		ENST00000492762
ENSG00000141458		ENST00000462754
ENSG00000253352		ENST00000679020
ENSG00000138722		ENST00000678497
ENSG00000137642		ENST00000496112
ENSG00000014216		ENST00000447123
ENSG00000085978		ENST00000678359
ENSG00000204120		ENST00000677851
ENSG00000184895		ENST00000679310
ENSG00000140416		ENST00000679209
ENSG00000167815		ENST00000478411
ENSG00000018280		ENST00000223369
ENSG00000087086		ENST00000677436
ENSG00000283824		ENST00000677090
ENSG00000100299		ENST00000421621
ENSG00000197746		ENST00000463014
ENSG00000057663		ENST00000424864
ENSG00000143801		ENST00000679155
ENSG00000135312		ENST00000678767
ENSG00000183454		ENST00000677947
ENSG00000101204		ENST00000676939
ENSG00000144481		ENST00000676513
ENSG00000109667		ENST00000679280
ENSG00000248144		ENST00000678036
ENSG00000267200		ENST00000678476
ENSG00000064692		ENST00000678504
ENSG00000148842		ENST00000677247
ENSG00000105854		ENST00000677655
ENSG00000172349		ENST00000369983
ENSG00000110911		ENST00000678351
ENSG00000099365		ENST00000679238
ENSG00000106153		ENST00000677487
ENSG00000080644		ENST00000677506
ENSG00000198722		ENST00000678666
ENSG00000199075		ENST00000676560
ENSG00000283819		ENST00000677439
ENSG00000169297		ENST00000677240
ENSG00000103126		ENST00000677618
ENSG00000120868		ENST00000679003
ENSG00000065320		ENST00000673650
ENSG00000176907		ENST00000674034
ENSG00000075711		ENST00000678486
ENSG00000197375		ENST00000676807
ENSG00000077943		ENST00000676682
ENSG00000107859		ENST00000676993
ENSG00000131914		ENST00000678826
ENSG00000115310		ENST00000678222
ENSG00000075785		ENST00000677431
ENSG00000142185		ENST00000676861
ENSG00000167996		ENST00000677491
ENSG00000130204		ENST00000677461
ENSG00000133063		ENST00000677871
ENSG00000117020		ENST00000678575
ENSG00000163507		ENST00000677522
ENSG00000112658		ENST00000678293
ENSG00000133794		ENST00000679087
ENSG00000204267		ENST00000677683
ENSG00000081189		ENST00000677852
ENSG00000100225		ENST00000678401
ENSG00000198502		ENST00000677956
ENSG00000113889		ENST00000678840
ENSG00000128683		ENST00000677838
ENSG00000125965		ENST00000678126
ENSG00000132535		ENST00000679093
ENSG00000148344		ENST00000678924
ENSG00000121769		ENST00000476019
ENSG00000161610		ENST00000678530
ENSG00000091972		ENST00000677662
ENSG00000170209		ENST00000677504
ENSG00000187094		ENST00000679139
ENSG00000146469		ENST00000677627
ENSG00000257138		ENST00000677017
ENSG00000177425		ENST00000678014
ENSG00000162924		ENST00000678426
ENSG00000241119		ENST00000678292
ENSG00000199080		ENST00000678806
ENSG00000158715		ENST00000677797
ENSG00000163485		ENST00000678215
ENSG00000073921		ENST00000679253
ENSG00000284214		ENST00000676474
ENSG00000049249		ENST00000676673
ENSG00000198171		ENST00000678941
ENSG00000151012		ENST00000676900
ENSG00000129559		ENST00000678127
ENSG00000132437		ENST00000676854
ENSG00000143575		ENST00000679203
ENSG00000103507		ENST00000678585
ENSG00000111859		ENST00000679084
ENSG00000106089		ENST00000679305
ENSG00000131408		ENST00000677975
ENSG00000120915		ENST00000677629
ENSG00000130669		ENST00000678007
ENSG00000177272		ENST00000679298
ENSG00000167755		ENST00000678604
ENSG00000182393		ENST00000677917
ENSG00000207562		ENST00000678453
ENSG00000187323		ENST00000677607
ENSG00000153113		ENST00000678722
ENSG00000185339		ENST00000677098
ENSG00000101255		ENST00000676735
ENSG00000105383		ENST00000676482
ENSG00000089692		ENST00000676927
ENSG00000136750		ENST00000677776
ENSG00000196470		ENST00000678319
ENSG00000284157		ENST00000678344
ENSG00000202569		ENST00000678665
ENSG00000131828		ENST00000678571
ENSG00000110148		ENST00000678527
ENSG00000119508		ENST00000676985
ENSG00000185630		ENST00000678558
ENSG00000194717		ENST00000677100
ENSG00000284179		ENST00000678417
ENSG00000197747		ENST00000678514
ENSG00000284459		ENST00000677269
ENSG00000106688		ENST00000676877
ENSG00000207954		ENST00000676558
ENSG00000207947		ENST00000677811
ENSG00000082556		ENST00000677642
ENSG00000168959		ENST00000679186
ENSG00000132703		ENST00000679013
ENSG00000215417		ENST00000678742
ENSG00000207614		ENST00000678157
ENSG00000163273		ENST00000678923
ENSG00000165672		ENST00000676561
ENSG00000157005		ENST00000679040
ENSG00000129988		ENST00000677235
ENSG00000115590		ENST00000676606
ENSG00000207811		ENST00000676934
ENSG00000134489		ENST00000679288
ENSG00000185551		ENST00000679317
ENSG00000204264		ENST00000677842
ENSG00000035720		ENST00000677719
ENSG00000130766		ENST00000678268
ENSG00000198873		ENST00000676802
ENSG00000077097		ENST00000679080
ENSG00000207779		ENST00000225171
ENSG00000183023		ENST00000483798
ENSG00000207598		ENST00000480963
ENSG00000101327		ENST00000339758
ENSG00000197548		ENST00000480180
ENSG00000172137		ENST00000225823
ENSG00000106327		ENST00000359872
ENSG00000185664		ENST00000448983
ENSG00000124588		ENST00000579816
ENSG00000089063		ENST00000583395
ENSG00000156273		ENST00000528851
ENSG00000152128		ENST00000420732
ENSG00000179094		ENST00000530839
ENSG00000139352		ENST00000533989
ENSG00000148834		ENST00000531914
ENSG00000159082		ENST00000529054
ENSG00000116991		ENST00000412309
ENSG00000169783		ENST00000426738
ENSG00000106299		ENST00000533023
ENSG00000101188		ENST00000527254
ENSG00000165588		ENST00000529906
ENSG00000135018		ENST00000525549
ENSG00000196365		ENST00000530179
ENSG00000105993		ENST00000526677
ENSG00000073578		ENST00000532169
ENSG00000174123		ENST00000534596
ENSG00000169676		ENST00000533660
ENSG00000220205		ENST00000531531
ENSG00000185652		ENST00000533409
ENSG00000104327		ENST00000526697
ENSG00000167461		ENST00000528925
ENSG00000117971		ENST00000533064
ENSG00000150540		ENST00000345851
ENSG00000284375		ENST00000533309
ENSG00000199059		ENST00000525074
ENSG00000184588		ENST00000532542
ENSG00000186010		ENST00000359518
ENSG00000260032		ENST00000536344
ENSG00000173221		ENST00000530724
ENSG00000157193		ENST00000526845
ENSG00000184900		ENST00000529058
ENSG00000204650		ENST00000527237
ENSG00000107862		ENST00000528227
ENSG00000054983		ENST00000528932
ENSG00000065989		ENST00000529529
ENSG00000061938		ENST00000549578
ENSG00000013275		ENST00000360579
ENSG00000163394		ENST00000621131
ENSG00000163359		ENST00000552130
ENSG00000132872		ENST00000447578
ENSG00000162877		ENST00000546588
ENSG00000136944		ENST00000548539
ENSG00000126432		ENST00000549970
ENSG00000163154		ENST00000548259
ENSG00000005206		ENST00000553128
ENSG00000101230		ENST00000551655
ENSG00000207993		ENST00000550267
ENSG00000240065		ENST00000229340
ENSG00000130396		ENST00000544304
ENSG00000118804		ENST00000534951
ENSG00000176749		ENST00000538903
ENSG00000092531		ENST00000543364
ENSG00000177688		ENST00000540803
ENSG00000207926		ENST00000370693
ENSG00000103415		ENST00000367584
ENSG00000103460		ENST00000427704
ENSG00000158195		ENST00000305766
ENSG00000141956		ENST00000440869
ENSG00000145632		ENST00000367582
ENSG00000147862		ENST00000402863
ENSG00000158748		ENST00000451827
ENSG00000074317		ENST00000542769
ENSG00000131711		ENST00000397980
ENSG00000198825		ENST00000545919
ENSG00000154146		ENST00000420771
ENSG00000204713		ENST00000536245
ENSG00000207996		ENST00000337019
ENSG00000083937		ENST00000366889
ENSG00000182890		ENST00000366888
ENSG00000175745		ENST00000542669
ENSG00000106460		ENST00000544266
ENSG00000100764		ENST00000541974
ENSG00000164778		ENST00000534958
ENSG00000138246		ENST00000545186
ENSG00000089199		ENST00000542936
ENSG00000153721		ENST00000611387
ENSG00000116604		ENST00000394110
ENSG00000135424		ENST00000472118
ENSG00000156398		ENST00000485511
ENSG00000250479		ENST00000230402
ENSG00000166275		ENST00000461010
ENSG00000185104		ENST00000470467
ENSG00000185294		ENST00000676174
ENSG00000084733		ENST00000467447
ENSG00000153989		ENST00000482315
ENSG00000197894		ENST00000486843
ENSG00000117280		ENST00000603296
ENSG00000133318		ENST00000344450
ENSG00000065621		ENST00000603453
ENSG00000122958		ENST00000605315
ENSG00000112208		ENST00000603881
ENSG00000126858		ENST00000603795
ENSG00000145050		ENST00000605035
ENSG00000018236		ENST00000605863
ENSG00000117461		ENST00000419235
ENSG00000284387		ENST00000603005
ENSG00000162374		ENST00000603726
ENSG00000199032		ENST00000603290
ENSG00000163606		ENST00000605391
ENSG00000161509		ENST00000604971
ENSG00000101126		ENST00000604914
ENSG00000197989		ENST00000604988
ENSG00000284203		ENST00000434748
ENSG00000178127		ENST00000650108
ENSG00000181013		ENST00000680143
ENSG00000085382		ENST00000542061
ENSG00000159377		ENST00000539264
ENSG00000160404		ENST00000543360
ENSG00000127603		ENST00000543453
ENSG00000171368		ENST00000542306
ENSG00000207647		ENST00000537804
ENSG00000240990		ENST00000382496
ENSG00000198055		ENST00000652226
ENSG00000197959		ENST00000514923
ENSG00000112640		ENST00000513968
ENSG00000104765		ENST00000509486
ENSG00000156103		ENST00000497341
ENSG00000164938		ENST00000233535
ENSG00000145782		ENST00000482990
ENSG00000116096		ENST00000445870
ENSG00000167136		ENST00000432351
ENSG00000171631		ENST00000426924
ENSG00000175193		ENST00000424577
ENSG00000174792		ENST00000486309
ENSG00000151552		ENST00000450118
ENSG00000131724		ENST00000426569
ENSG00000173726		ENST00000233609
ENSG00000153827		ENST00000586686
ENSG00000181852		ENST00000592588
ENSG00000137507		ENST00000591032
ENSG00000112902		ENST00000592623
ENSG00000131943		ENST00000586656
ENSG00000173085		ENST00000589656
ENSG00000284453		ENST00000591804
ENSG00000147432		ENST00000593052
ENSG00000162989		ENST00000592700
ENSG00000112530		ENST00000586096
ENSG00000171951		ENST00000617694
ENSG00000237541		ENST00000585665
ENSG00000197324		ENST00000234454
ENSG00000181867		ENST00000498749
ENSG00000010256		ENST00000367674
ENSG00000116147		ENST00000422274
ENSG00000233016		ENST00000263525
ENSG00000135823		ENST00000464356
ENSG00000170899		ENST00000348159
ENSG00000167978		ENST00000360595
ENSG00000112679		ENST00000475587
ENSG00000163064		ENST00000493077
ENSG00000184144		ENST00000489057
ENSG00000162761		ENST00000463018
ENSG00000154370		ENST00000494710
ENSG00000116675		ENST00000395325
ENSG00000111737		ENST00000483402
ENSG00000207569		ENST00000371069
ENSG00000115268		ENST00000472787
ENSG00000104435		ENST00000498720
ENSG00000106236		ENST00000263441
ENSG00000137843		ENST00000367139
ENSG00000155961		ENST00000235932
ENSG00000256762		ENST00000528078
ENSG00000104805		ENST00000437324
ENSG00000138698		ENST00000446390
ENSG00000170775		ENST00000468887
ENSG00000187714		ENST00000414729
ENSG00000108684		ENST00000492534
ENSG00000167395		ENST00000533111
ENSG00000167792		ENST00000262741
ENSG00000013374		ENST00000372006
ENSG00000110171		ENST00000420542
ENSG00000166405		ENST00000488808
ENSG00000166170		ENST00000423209
ENSG00000154237		ENST00000493202
ENSG00000169241		ENST00000425892
ENSG00000151006		ENST00000236192
ENSG00000182175		ENST00000474047
ENSG00000160932		ENST00000367740
ENSG00000198133		ENST00000482519
ENSG00000185267		ENST00000642502
ENSG00000231721		ENST00000327245
ENSG00000186439		ENST00000523758
ENSG00000283242		ENST00000517815
ENSG00000207703		ENST00000522169
ENSG00000180745		ENST00000520108
ENSG00000171992		ENST00000326831
ENSG00000140743		ENST00000517802
ENSG00000010292		ENST00000521033
ENSG00000090432		ENST00000518411
ENSG00000111237		ENST00000520098
ENSG00000207630		ENST00000520975
ENSG00000185666		ENST00000237642
ENSG00000215930		ENST00000381116
ENSG00000221445		ENST00000381120
ENSG00000284463		ENST00000461838
ENSG00000207633		ENST00000460973
ENSG00000132376		ENST00000471771
ENSG00000123091		ENST00000493719
ENSG00000166948		ENST00000485650
ENSG00000122033		ENST00000485959
ENSG00000106636		ENST00000484342
ENSG00000131507		ENST00000483903
ENSG00000283588		ENST00000464753
ENSG00000205268		ENST00000405591
ENSG00000143772		ENST00000371776
ENSG00000108176		ENST00000619164
ENSG00000167419		ENST00000340780
ENSG00000006715		ENST00000342114
ENSG00000179520		ENST00000471886
ENSG00000164209		ENST00000537747
ENSG00000161031		ENST00000539850
ENSG00000157551		ENST00000373382
ENSG00000125356		ENST00000395098
ENSG00000115194		ENST00000489656
ENSG00000196700		ENST00000263559
ENSG00000207960		ENST00000497564
ENSG00000221866		ENST00000490696
ENSG00000100302		ENST00000467852
ENSG00000168314		ENST00000489794
ENSG00000117533		ENST00000497022
ENSG00000134283		ENST00000242719
ENSG00000197555		ENST00000494873
ENSG00000122136		ENST00000486691
ENSG00000167074		ENST00000371437
ENSG00000284020		ENST00000265462
ENSG00000181220		ENST00000352435
ENSG00000034677		ENST00000347941
ENSG00000149577		ENST00000333942
ENSG00000166136		ENST00000358365
ENSG00000139793		ENST00000583994
ENSG00000075975		ENST00000545287
ENSG00000146063		ENST00000354266
ENSG00000167186		ENST00000581031
ENSG00000081803		ENST00000581094
ENSG00000255794		ENST00000578205
ENSG00000166272		ENST00000580976
ENSG00000257545		ENST00000394692
ENSG00000198914		ENST00000582602
ENSG00000139211		ENST00000581567
ENSG00000174482		ENST00000580392
ENSG00000161958		ENST00000581148
ENSG00000110077		ENST00000584692
ENSG00000166869		ENST00000652713
ENSG00000160766		ENST00000584852
ENSG00000162931		ENST00000582586
ENSG00000170745		ENST00000646284
ENSG00000171169		ENST00000484793
ENSG00000169251		ENST00000602421
ENSG00000112419		ENST00000361689
ENSG00000207735		ENST00000689911
ENSG00000184924		ENST00000690939
ENSG00000170561		ENST00000567887
ENSG00000020577		ENST00000372915
ENSG00000242114		ENST00000472385
ENSG00000096654		ENST00000693209
ENSG00000118322		ENST00000524432
ENSG00000154997		ENST00000467673
ENSG00000160785		ENST00000688212
ENSG00000163218		ENST00000672812
ENSG00000166529		ENST00000494012
ENSG00000167470		ENST00000564288
ENSG00000198843		ENST00000602528
ENSG00000145685		ENST00000480624
ENSG00000112787		ENST00000690080
ENSG00000207766		ENST00000671089
ENSG00000260231		ENST00000469366
ENSG00000266545		ENST00000496804
		ENST00000530262
		ENST00000485063
		ENST00000484393
		ENST00000673706
		ENST00000688822
		ENST00000476350
		ENST00000372925
		ENST00000686260
		ENST00000687271
		ENST00000673926
		ENST00000528611
		ENST00000289893
		ENST00000693546
		ENST00000688426
		ENST00000687997
		ENST00000686067
		ENST00000673980
		ENST00000530275
		ENST00000683517
		ENST00000473843
		ENST00000469490
		ENST00000691623
		ENST00000686941
		ENST00000360115
		ENST00000497964
		ENST00000446276
		ENST00000693392
		ENST00000686657
		ENST00000442046
		ENST00000422234
		ENST00000462496
		ENST00000462103
		ENST00000687885
		ENST00000496360
		ENST00000497807
		ENST00000689726
		ENST00000686687
		ENST00000683244
		ENST00000400825
		ENST00000344191
		ENST00000351017
		ENST00000392108
		ENST00000392112
		ENST00000400824
		ENST00000366809
		ENST00000447894
		ENST00000400822
		ENST00000366806
		ENST00000423229
		ENST00000503021
		ENST00000511637
		ENST00000497596
		ENST00000485634
		ENST00000507679
		ENST00000509296
		ENST00000507704
		ENST00000476946
		ENST00000515794
		ENST00000511503
		ENST00000486649
		ENST00000253814
		ENST00000509436
		ENST00000505614
		ENST00000503388
		ENST00000512974
		ENST00000296755
		ENST00000504183
		ENST00000513526
		ENST00000511641
		ENST00000504492
		ENST00000652600
		ENST00000371666
		ENST00000371642
		ENST00000481868
		ENST00000323670
		ENST00000623113
		ENST00000392276
		ENST00000592153
		ENST00000392275
		ENST00000614091
		ENST00000591243
		ENST00000342680
		ENST00000421807
		ENST00000406424
		ENST00000320345
		ENST00000350761
		ENST00000487039
		ENST00000574561
		ENST00000461552
		ENST00000495339
		ENST00000449479
		ENST00000481867
		ENST00000477115
		ENST00000575172
		ENST00000576646
		ENST00000573790
		ENST00000460733
		ENST00000571274
		ENST00000445774
		ENST00000477910
		ENST00000498390
		ENST00000574955
		ENST00000255224
		ENST00000586678
		ENST00000590752
		ENST00000585604
		ENST00000596867
		ENST00000589479
		ENST00000593720
		ENST00000591820
		ENST00000341307
		ENST00000356000
		ENST00000542238
		ENST00000538995
		ENST00000339997
		ENST00000540798
		ENST00000545432
		ENST00000543552
		ENST00000543123
		ENST00000536011
		ENST00000377819
		ENST00000537981
		ENST00000338850
		ENST00000354497
		ENST00000549190
		ENST00000395580
		ENST00000337898
		ENST00000613154
		ENST00000610488
		ENST00000619544
		ENST00000549774
		ENST00000551723
		ENST00000552429
		ENST00000395568
		ENST00000358314
		ENST00000256678
		ENST00000449194
		ENST00000552761
		ENST00000551406
		ENST00000317560
		ENST00000552202
		ENST00000432191
		ENST00000550535
		ENST00000546750
		ENST00000547847
		ENST00000551658
		ENST00000552794
		ENST00000547696
		ENST00000547440
		ENST00000624028
		ENST00000257879
		ENST00000553804
		ENST00000554327
		ENST00000347027
		ENST00000452168
		ENST00000687390
		ENST00000557058
		ENST00000691846
		ENST00000691052
		ENST00000553893
		ENST00000686981
		ENST00000691973
		ENST00000688413
		ENST00000555728
		ENST00000557555
		ENST00000557257
		ENST00000689678
		ENST00000557488
		ENST00000556273
		ENST00000554543
		ENST00000553276
		ENST00000555687
		ENST00000554724
		ENST00000553737
		ENST00000556371
		ENST00000555809
		ENST00000554359
		ENST00000542060
		ENST00000258301
		ENST00000469135
		ENST00000496476
		ENST00000526117
		ENST00000373474
		ENST00000355497
		ENST00000260061
		ENST00000407242
		ENST00000404995
		ENST00000464145
		ENST00000421973
		ENST00000453867
		ENST00000441369
		ENST00000558658
		ENST00000561230
		ENST00000558055
		ENST00000455577
		ENST00000560346
		ENST00000260404
		ENST00000558878
		ENST00000558183
		ENST00000560806
		ENST00000558106
		ENST00000559617
		ENST00000560684
		ENST00000559139
		ENST00000560669
		ENST00000542403
		ENST00000559901
		ENST00000557926
		ENST00000557808
		ENST00000260818
		ENST00000650455
		ENST00000486798
		ENST00000471925
		ENST00000464766
		ENST00000506813
		ENST00000513822
		ENST00000463038
		ENST00000509279
		ENST00000509011
		ENST00000503667
		ENST00000380158
		ENST00000508490
		ENST00000264572
		ENST00000505378
		ENST00000508213
		ENST00000408927
		ENST00000512857
		ENST00000511379
		ENST00000514122
		ENST00000453712
		ENST00000515187
		ENST00000510870
		ENST00000511212
		ENST00000507303
		ENST00000408900
		ENST00000339360
		ENST00000503745
		ENST00000509501
		ENST00000514139
		ENST00000266581
		ENST00000550413
		ENST00000429635
		ENST00000397601
		ENST00000343600
		ENST00000376673
		ENST00000685165
		ENST00000679496
		ENST00000469707
		ENST00000345429
		ENST00000692685
		ENST00000449284
		ENST00000268383
		ENST00000564542
		ENST00000561630
		ENST00000567406
		ENST00000567010
		ENST00000563573
		ENST00000569045
		ENST00000470586
		ENST00000486812
		ENST00000447016
		ENST00000398548
		ENST00000422911
		ENST00000441787
		ENST00000449395
		ENST00000269844
		ENST00000465955
		ENST00000477633
		ENST00000495217
		ENST00000491486
		ENST00000489661
		ENST00000496124
		ENST00000272117
		ENST00000429204
		ENST00000366784
		ENST00000528157
		ENST00000446668
		ENST00000470900
		ENST00000649711
		ENST00000482262
		ENST00000274289
		ENST00000502671
		ENST00000617412
		ENST00000511326
		ENST00000503378
		ENST00000505244
		ENST00000503713
		ENST00000510629
		ENST00000503115
		ENST00000515415
		ENST00000509555
		ENST00000509422
		ENST00000508300
		ENST00000514306
		ENST00000504196
		ENST00000515007
		ENST00000502722
		ENST00000503686
		ENST00000512759
		ENST00000510949
		ENST00000515349
		ENST00000514587
		ENST00000380345
		ENST00000509910
		ENST00000505252
		ENST00000500945
		ENST00000507793
		ENST00000513292
		ENST00000508464
		ENST00000513322
		ENST00000511984
		ENST00000379594
		ENST00000509598
		ENST00000505993
		ENST00000513167
		ENST00000514775
		ENST00000515499
		ENST00000315073
		ENST00000508930
		ENST00000351937
		ENST00000503114
		ENST00000515223
		ENST00000515834
		ENST00000514219
		ENST00000510072
		ENST00000531610
		ENST00000534391
		ENST00000289957
		ENST00000380959
		ENST00000380953
		ENST00000397575
		ENST00000397581
		ENST00000397579
		ENST00000636057
		ENST00000635877
		ENST00000646622
		ENST00000606230
		ENST00000637640
		ENST00000637742
		ENST00000636735
		ENST00000636432
		ENST00000380934
		ENST00000633317
		ENST00000380924
		ENST00000632375
		ENST00000636063
		ENST00000380921
		ENST00000493697
		ENST00000638165
		ENST00000543693
		ENST00000532960
		ENST00000324225
		ENST00000620360
		ENST00000525339
		ENST00000278951
		ENST00000628876
		ENST00000431081
		ENST00000524842
		ENST00000531353
		ENST00000528397
		ENST00000530948
		ENST00000531255
		ENST00000529441
		ENST00000526813
		ENST00000527654
		ENST00000524988
		ENST00000529484
		ENST00000525065
		ENST00000525478
		ENST00000532062
		ENST00000280606
		ENST00000486499
		ENST00000492427
		ENST00000513615
		ENST00000507439
		ENST00000281243
		ENST00000428702
		ENST00000501943
		ENST00000508623
		ENST00000514300
		ENST00000505710
		ENST00000511609
		ENST00000607772
		ENST00000433165
		ENST00000479339
		ENST00000424998
		ENST00000454664
		ENST00000675453
		ENST00000675903
		ENST00000283943
		ENST00000675423
		ENST00000389045
		ENST00000389044
		ENST00000418123
		ENST00000459841
		ENST00000470302
		ENST00000495322
		ENST00000461189
		ENST00000487178
		ENST00000479037
		ENST00000477441
		ENST00000409677
		ENST00000453485
		ENST00000435716
		ENST00000428959
		ENST00000430954
		ENST00000343290
		ENST00000368494
		ENST00000284292
		ENST00000412681
		ENST00000388948
		ENST00000534045
		ENST00000527698
		ENST00000532029
		ENST00000525284
		ENST00000531270
		ENST00000525617
		ENST00000538064
		ENST00000526457
		ENST00000525395
		ENST00000532145
		ENST00000493030
		ENST00000284551
		ENST00000602582
		ENST00000475775
		ENST00000366699
		ENST00000602308
		ENST00000388975
		ENST00000477628
		ENST00000369454
		ENST00000286614
		ENST00000544227
		ENST00000522726
		ENST00000520568
		ENST00000602831
		ENST00000369893
		ENST00000602287
		ENST00000480358
		ENST00000602544
		ENST00000602647
		ENST00000602785
		ENST00000602439
		ENST00000602764
		ENST00000459894
		ENST00000602670
		ENST00000602660
		ENST00000602868
		ENST00000306052
		ENST00000661457
		ENST00000657047
		ENST00000653810
		ENST00000658277
		ENST00000667377
		ENST00000668448
		ENST00000657895
		ENST00000662198
		ENST00000529670
		ENST00000668071
		ENST00000480045
		ENST00000654834
		ENST00000653217
		ENST00000669432
		ENST00000662802
		ENST00000465675
		ENST00000371454
		ENST00000662604
		ENST00000658404
		ENST00000354412
		ENST00000668991
		ENST00000656486
		ENST00000654947
		ENST00000347547
		ENST00000655704
		ENST00000459674
		ENST00000659993
		ENST00000460214
		ENST00000481431
		ENST00000653169
		ENST00000475501
		ENST00000496580
		ENST00000654634
		ENST00000450469
		ENST00000661359
		ENST00000472602
		ENST00000549158
		ENST00000549805
		ENST00000547341
		ENST00000549932
		ENST00000547595
		ENST00000548700
		ENST00000551422
		ENST00000398925
		ENST00000398928
		ENST00000328656
		ENST00000443341
		ENST00000417042
		ENST00000398938
		ENST00000398932
		ENST00000438657
		ENST00000398930
		ENST00000398927
		ENST00000419868
		ENST00000398934
		ENST00000613499
		ENST00000612702
		ENST00000618852
		ENST00000536657
		ENST00000289753
		ENST00000290541
		ENST00000495288
		ENST00000495805
		ENST00000476467
		ENST00000493673
		ENST00000474100
		ENST00000466425
		ENST00000336067
		ENST00000373284
		ENST00000373281
		ENST00000463577
		ENST00000472723
		ENST00000463256
		ENST00000496460
		ENST00000494135
		ENST00000493439
		ENST00000459805
		ENST00000486869
		ENST00000368374
		ENST00000486197
		ENST00000473223
		ENST00000566701
		ENST00000688506
		ENST00000462587
		ENST00000691206
		ENST00000687632
		ENST00000692820
		ENST00000686276
		ENST00000691975
		ENST00000689512
		ENST00000685216
		ENST00000688224
		ENST00000692779
		ENST00000689837
		ENST00000691165
		ENST00000692285
		ENST00000689630
		ENST00000693749
		ENST00000691742
		ENST00000685784
		ENST00000688011
		ENST00000463838
		ENST00000689471
		ENST00000687403
		ENST00000692121
		ENST00000693555
		ENST00000685875
		ENST00000691677
		ENST00000687347
		ENST00000693149
		ENST00000687187
		ENST00000693267
		ENST00000689679
		ENST00000423538
		ENST00000684582
		ENST00000359511
		ENST00000469537
		ENST00000482737
		ENST00000468973
		ENST00000517503
		ENST00000292494
		ENST00000429120
		ENST00000521699
		ENST00000520531
		ENST00000520466
		ENST00000521003
		ENST00000522528
		ENST00000522971
		ENST00000519611
		ENST00000521182
		ENST00000519546
		ENST00000523847
		ENST00000522024
		ENST00000519615
		ENST00000292609
		ENST00000340880
		ENST00000601792
		ENST00000594637
		ENST00000293190
		ENST00000584176
		ENST00000347612
		ENST00000578159
		ENST00000584496
		ENST00000575235
		ENST00000293829
		ENST00000572907
		ENST00000575398
		ENST00000575082
		ENST00000576328
		ENST00000651693
		ENST00000463650
		ENST00000448907
		ENST00000652252
		ENST00000371827
		ENST00000651347
		ENST00000357083
		ENST00000650764
		ENST00000494555
		ENST00000371824
		ENST00000371823
		ENST00000652693
		ENST00000371819
		ENST00000651258
		ENST00000652353
		ENST00000371821
		ENST00000652274
		ENST00000492299
		ENST00000474675
		ENST00000342310
		ENST00000294816
		ENST00000489443
		ENST00000367893
		ENST00000367136
		ENST00000460624
		ENST00000469861
		ENST00000461807
		ENST00000366698
		ENST00000366697
		ENST00000295033
		ENST00000456946
		ENST00000479800
		ENST00000355586
		ENST00000457345
		ENST00000520264
		ENST00000651198
		ENST00000295101
		ENST00000493505
		ENST00000544049
		ENST00000295206
		ENST00000546667
		ENST00000368910
		ENST00000359650
		ENST00000368739
		ENST00000490266
		ENST00000473258
		ENST00000295550
		ENST00000683348
		ENST00000682957
		ENST00000347401
		ENST00000491769
		ENST00000472056
		ENST00000353578
		ENST00000493608
		ENST00000684508
		ENST00000468792
		ENST00000493475
		ENST00000684597
		ENST00000392004
		ENST00000392003
		ENST00000433762
		ENST00000682405
		ENST00000491233
		ENST00000683155
		ENST00000683145
		ENST00000295589
		ENST00000471858
		ENST00000308611
		ENST00000295863
		ENST00000440122
		ENST00000490004
		ENST00000508781
		ENST00000513807
		ENST00000355943
		ENST00000447245
		ENST00000504098
		ENST00000502462
		ENST00000513706
		ENST00000509432
		ENST00000297375
		ENST00000448464
		ENST00000342697
		ENST00000464651
		ENST00000299166
		ENST00000370322
		ENST00000370320
		ENST00000528425
		ENST00000466088
		ENST00000529437
		ENST00000531418
		ENST00000531189
		ENST00000445922
		ENST00000299204
		ENST00000337322
		ENST00000448841
		ENST00000647664
		ENST00000369889
		ENST00000369884
		ENST00000339834
		ENST00000369883
		ENST00000478833
		ENST00000335425
		ENST00000343202
		ENST00000309737
		ENST00000526962
		ENST00000524799
		ENST00000530060
		ENST00000528463
		ENST00000425599
		ENST00000531450
		ENST00000529271
		ENST00000529035
		ENST00000419822
		ENST00000456748
		ENST00000292450
		ENST00000438937
		ENST00000477297
		ENST00000300113
		ENST00000202625
		ENST00000381423
		ENST00000477505
		ENST00000406644
		ENST00000266304
		ENST00000413942
		ENST00000372642
		ENST00000321998
		ENST00000566049
		ENST00000568985
		ENST00000566110
		ENST00000564746
		ENST00000569312
		ENST00000544894
		ENST00000561858
		ENST00000569127
		ENST00000567314
		ENST00000569259
		ENST00000300850
		ENST00000564189
		ENST00000428260
		ENST00000394979
		ENST00000582328
		ENST00000262290
		ENST00000543544
		ENST00000578403
		ENST00000582684
		ENST00000580346
		ENST00000578643
		ENST00000581008
		ENST00000580890
		ENST00000389576
		ENST00000421678
		ENST00000300952
		ENST00000682408
		ENST00000591446
		ENST00000591302
		ENST00000590136
		ENST00000647561
		ENST00000532303
		ENST00000532244
		ENST00000528328
		ENST00000322776
		ENST00000529927
		ENST00000524876
		ENST00000524838
		ENST00000532343
		ENST00000415352
		ENST00000528548
		ENST00000532260
		ENST00000530014
		ENST00000530103
		ENST00000525086
		ENST00000534139
		ENST00000533075
		ENST00000529867
		ENST00000526138
		ENST00000530638
		ENST00000528314
		ENST00000528377
		ENST00000526770
		ENST00000526169
		ENST00000533919
		ENST00000527355
		ENST00000527923
		ENST00000531250
		ENST00000534352
		ENST00000576924
		ENST00000575009
		ENST00000301740
		ENST00000575701
		ENST00000576894
		ENST00000630499
		ENST00000576415
		ENST00000571378
		ENST00000574340
		ENST00000570971
		ENST00000575870
		ENST00000573451
		ENST00000571372
		ENST00000570655
		ENST00000573498
		ENST00000572278
		ENST00000576076
		ENST00000572952
		ENST00000576674
		ENST00000574593
		ENST00000572883
		ENST00000572721
		ENST00000573311
		ENST00000571041
		ENST00000570705
		ENST00000576878
		ENST00000574331
		ENST00000574866
		ENST00000573692
		ENST00000570539
		ENST00000573583
		ENST00000451925
		ENST00000428261
		ENST00000420739
		ENST00000415443
		ENST00000447324
		ENST00000383754
		ENST00000436143
		ENST00000441980
		ENST00000682069
		ENST00000684792
		ENST00000311042
		ENST00000452959
		ENST00000424090
		ENST00000442631
		ENST00000479860
		ENST00000484157
		ENST00000490770
		ENST00000475824
		ENST00000465546
		ENST00000368401
		ENST00000622581
		ENST00000490276
		ENST00000303343
		ENST00000368404
		ENST00000650403
		ENST00000368405
		ENST00000488609
		ENST00000506037
		ENST00000484027
		ENST00000479579
		ENST00000468606
		ENST00000460503
		ENST00000493066
		ENST00000473909
		ENST00000351193
		ENST00000472947
		ENST00000463518
		ENST00000476237
		ENST00000460469
		ENST00000478160
		ENST00000382611
		ENST00000302057
		ENST00000403915
		ENST00000481414
		ENST00000304101
		ENST00000465292
		ENST00000419802
		ENST00000303921
		ENST00000486559
		ENST00000370963
		ENST00000477599
		ENST00000370960
		ENST00000370959
		ENST00000457564
		ENST00000470245
		ENST00000373078
		ENST00000488519
		ENST00000466139
		ENST00000360578
		ENST00000393592
		ENST00000540342
		ENST00000679753
		ENST00000542092
		ENST00000349767
		ENST00000618468
		ENST00000393591
		ENST00000393590
		ENST00000540124
		ENST00000680915
		ENST00000536225
		ENST00000535931
		ENST00000544437
		ENST00000680955
		ENST00000538328
		ENST00000680825
		ENST00000305409
		ENST00000421386
		ENST00000433889
		ENST00000394243
		ENST00000522122
		ENST00000518872
		ENST00000307662
		ENST00000519664
		ENST00000503391
		ENST00000503915
		ENST00000647002
		ENST00000311469
		ENST00000311461
		ENST00000514935
		ENST00000366607
		ENST00000467767
		ENST00000473132
		ENST00000379992
		ENST00000493941
		ENST00000613945
		ENST00000308675
		ENST00000514064
		ENST00000511093
		ENST00000311623
		ENST00000435974
		ENST00000616557
		ENST00000639100
		ENST00000317096
		ENST00000638817
		ENST00000418450
		ENST00000450375
		ENST00000417784
		ENST00000311101
		ENST00000435888
		ENST00000639900
		ENST00000421484
		ENST00000449306
		ENST00000488202
		ENST00000469056
		ENST00000327111
		ENST00000647447
		ENST00000512697
		ENST00000502982
		ENST00000506162
		ENST00000615873
		ENST00000313401
		ENST00000584792
		ENST00000584716
		ENST00000326669
		ENST00000577703
		ENST00000318388
		ENST00000497577
		ENST00000583375
		ENST00000400033
		ENST00000474350
		ENST00000483511
		ENST00000465096
		ENST00000474740
		ENST00000323346
		ENST00000392989
		ENST00000547922
		ENST00000552697
		ENST00000368671
		ENST00000644635
		ENST00000340622
		ENST00000458143
		ENST00000685153
		ENST00000471735
		ENST00000461958
		ENST00000345093
		ENST00000615206
		ENST00000547967
		ENST00000394013
		ENST00000552656
		ENST00000548120
		ENST00000551711
		ENST00000552244
		ENST00000549038
		ENST00000549119
		ENST00000548225
		ENST00000550379
		ENST00000321339
		ENST00000329082
		ENST00000542321
		ENST00000554387
		ENST00000650169
		ENST00000557301
		ENST00000557420
		ENST00000556658
		ENST00000555584
		ENST00000555598
		ENST00000557608
		ENST00000556950
		ENST00000425933
		ENST00000543599
		ENST00000328078
		ENST00000640352
		ENST00000638378
		ENST00000636809
		ENST00000640428
		ENST00000532366
		ENST00000639302
		ENST00000639971
		ENST00000640326
		ENST00000331830
		ENST00000639015
		ENST00000530117
		ENST00000638928
		ENST00000639023
		ENST00000481872
		ENST00000636312
		ENST00000639831
		ENST00000639503
		ENST00000639122
		ENST00000530594
		ENST00000638449
		ENST00000638980
		ENST00000639156
		ENST00000527340
		ENST00000525433
		ENST00000639843
		ENST00000636641
		ENST00000638577
		ENST00000638715
		ENST00000639788
		ENST00000638050
		ENST00000639354
		ENST00000640227
		ENST00000640714
		ENST00000397898
		ENST00000332859
		ENST00000479153
		ENST00000397893
		ENST00000466861
		ENST00000411651
		ENST00000328379
		ENST00000480190
		ENST00000467797
		ENST00000474668
		ENST00000487316
		ENST00000492046
		ENST00000396153
		ENST00000494400
		ENST00000472808
		ENST00000487898
		ENST00000465530
		ENST00000378442
		ENST00000378441
		ENST00000467405
		ENST00000466269
		ENST00000329196
		ENST00000358763
		ENST00000483062
		ENST00000467095
		ENST00000461446
		ENST00000459990
		ENST00000468922
		ENST00000462268
		ENST00000467824
		ENST00000472027
		ENST00000441821
		ENST00000412575
		ENST00000619146
		ENST00000332840
		ENST00000334268
		ENST00000662930
		ENST00000628709
		ENST00000361029
		ENST00000542443
		ENST00000422596
		ENST00000546248
		ENST00000374115
		ENST00000369888
		ENST00000359591
		ENST00000546834
		ENST00000553002
		ENST00000551466
		ENST00000470660
		ENST00000553453
		ENST00000555989
		ENST00000556408
		ENST00000554126
		ENST00000556780
		ENST00000554362
		ENST00000555652
		ENST00000557151
		ENST00000557469
		ENST00000557712
		ENST00000381232
		ENST00000555818
		ENST00000358550
		ENST00000537413
		ENST00000555066
		ENST00000554960
		ENST00000554874
		ENST00000556959
		ENST00000296412
		ENST00000512621
		ENST00000512659
		ENST00000508511
		ENST00000503130
		ENST00000502590
		ENST00000512991
		ENST00000512604
		ENST00000505652
		ENST00000508146
		ENST00000507102
		ENST00000502386
		ENST00000626055
		ENST00000688173
		ENST00000485254
		ENST00000367733
		ENST00000627582
		ENST00000355305
		ENST00000367731
		ENST00000520906
		ENST00000523513
		ENST00000491124
		ENST00000464612
		ENST00000531126
		ENST00000481220
		ENST00000461448
		ENST00000461832
		ENST00000481368
		ENST00000470977
		ENST00000648127
		ENST00000475441
		ENST00000474814
		ENST00000488745
		ENST00000483436
		ENST00000650259
		ENST00000650239
		ENST00000648251
		ENST00000464115
		ENST00000648327
		ENST00000693199
		ENST00000692541
		ENST00000502598
		ENST00000506296
		ENST00000511244
		ENST00000355472
		ENST00000507633
		ENST00000393576
		ENST00000355958
		ENST00000528793
		ENST00000512684
		ENST00000515666
		ENST00000508705
		ENST00000555638
		ENST00000554675
		ENST00000554480
		ENST00000555994
		ENST00000357461
		ENST00000557006
		ENST00000554278
		ENST00000649297
		ENST00000648621
		ENST00000649251
		ENST00000649742
		ENST00000650623
		ENST00000647933
		ENST00000650305
		ENST00000369081
		ENST00000648661
		ENST00000648262
		ENST00000648166
		ENST00000648515
		ENST00000649454
		ENST00000649957
		ENST00000647699
		ENST00000631485
		ENST00000650409
		ENST00000631572
		ENST00000637174
		ENST00000631555
		ENST00000490818
		ENST00000480740
		ENST00000471696
		ENST00000477889
		ENST00000492132
		ENST00000485923
		ENST00000466234
		ENST00000674056
		ENST00000361360
		ENST00000362162
		ENST00000585118
		ENST00000591271
		ENST00000582491
		ENST00000583740
		ENST00000585122
		ENST00000455565
		ENST00000580220
		ENST00000444561
		ENST00000586362
		ENST00000578000
		ENST00000585677
		ENST00000592428
		ENST00000580655
		ENST00000589868
		ENST00000414543
		ENST00000481474
		ENST00000377194
		ENST00000377199
		ENST00000467742
		ENST00000498117
		ENST00000496091
		ENST00000401827
		ENST00000379419
		ENST00000396642
		ENST00000522220
		ENST00000518667
		ENST00000519231
		ENST00000523253
		ENST00000519626
		ENST00000384837
		ENST00000384898
		ENST00000384901
		ENST00000384914
		ENST00000384970
		ENST00000385002
		ENST00000385032
		ENST00000385191
		ENST00000385225
		ENST00000385258
		ENST00000385261
		ENST00000401111
		ENST00000408518
		ENST00000321063
		ENST00000359827
		ENST00000496550
		ENST00000423507
		ENST00000378539
		ENST00000647388
		ENST00000423414
		ENST00000433079
		ENST00000642156
		ENST00000646429
		ENST00000451786
		ENST00000443623
		ENST00000646587
		ENST00000645248
		ENST00000642602
		ENST00000644804
		ENST00000643373
		ENST00000647288
		ENST00000643135
		ENST00000643855
		ENST00000643874
		ENST00000644188
		ENST00000435523
		ENST00000431189
		ENST00000642483
		ENST00000416999
		ENST00000429901
		ENST00000414282
		ENST00000436596
		ENST00000663097
		ENST00000653276
		ENST00000668354
		ENST00000416970
		ENST00000447221
		ENST00000686963
		ENST00000685573
		ENST00000374940
		ENST00000395330
		ENST00000414474
		ENST00000464863
		ENST00000374859
		ENST00000467593
		ENST00000520360
		ENST00000647851
		ENST00000522863
		ENST00000647680
		ENST00000522674
[truncated: 5,828 more rows]

## Sheet: B.Lavin et al., 2020 Gene List
*Genes Upregulated in Lavin et al., 2020					Genes Downregulated in Lavin et al., 2020		*Genes Upregulated in Lavin et al., 2020
ENSG00000163395					ENSG00000180875		ENSG00000163395
ENSG00000116991					ENSG00000237372		ENSG00000116991
ENSG00000167210					ENSG00000119125		ENSG00000167210
ENSG00000118946					ENSG00000109061		ENSG00000118946
ENSG00000070031					ENSG00000171246		ENSG00000070031
ENSG00000138755					ENSG00000169885		ENSG00000138755
ENSG00000235994					ENSG00000184811		ENSG00000235994
ENSG00000148680					ENSG00000138379		ENSG00000148680
ENSG00000175229					ENSG00000181322		ENSG00000175229
ENSG00000108821					ENSG00000081181		ENSG00000108821
ENSG00000267801					ENSG00000248746		ENSG00000267801
ENSG00000140557					ENSG00000198216		ENSG00000140557
ENSG00000142748					ENSG00000089101		ENSG00000142748
ENSG00000101825					ENSG00000179796		ENSG00000101825
ENSG00000116833					ENSG00000047662		ENSG00000116833
ENSG00000179044					ENSG00000008517		ENSG00000179044
ENSG00000168542					ENSG00000131067		ENSG00000168542
ENSG00000187498					ENSG00000138131		ENSG00000187498
ENSG00000114812					ENSG00000139209		ENSG00000114812
ENSG00000110218					ENSG00000115592		ENSG00000110218
ENSG00000077274					ENSG00000166592		ENSG00000077274
ENSG00000134871					ENSG00000156463		ENSG00000134871
ENSG00000078549					ENSG00000101306		ENSG00000078549
ENSG00000007171					ENSG00000253389		ENSG00000007171
ENSG00000242114					ENSG00000127324		ENSG00000242114
ENSG00000075618					ENSG00000155265		ENSG00000075618
ENSG00000198885					ENSG00000173200		ENSG00000198885
ENSG00000179772					ENSG00000155158		ENSG00000179772
ENSG00000248593					ENSG00000164236		ENSG00000248593
ENSG00000138411					ENSG00000138193		ENSG00000138411
ENSG00000139514					ENSG00000099308		ENSG00000139514
ENSG00000110697					ENSG00000053524		ENSG00000110697
ENSG00000116396					ENSG00000163431		ENSG00000116396
ENSG00000130508					ENSG00000175556		ENSG00000130508
ENSG00000265751					ENSG00000174429		ENSG00000265751
ENSG00000118257					ENSG00000159259		ENSG00000118257
ENSG00000090382					ENSG00000187193		ENSG00000090382
ENSG00000026652					ENSG00000128655		ENSG00000026652
ENSG00000176641					ENSG00000198039		ENSG00000176641
ENSG00000267107					ENSG00000268055		ENSG00000267107
ENSG00000152661					ENSG00000138678		ENSG00000152661
ENSG00000183186					ENSG00000100292		ENSG00000183186
ENSG00000181104					ENSG00000150907		ENSG00000181104
ENSG00000115457					ENSG00000196296		ENSG00000115457
ENSG00000150967					ENSG00000117013		ENSG00000150967
ENSG00000230084					ENSG00000158321		ENSG00000230084
ENSG00000175040					ENSG00000129204		ENSG00000175040
ENSG00000145247					ENSG00000115159		ENSG00000145247
ENSG00000162618					ENSG00000240445		ENSG00000162618
ENSG00000181019					ENSG00000167703		ENSG00000181019
ENSG00000087303					ENSG00000225614		ENSG00000087303
ENSG00000162444					ENSG00000105866		ENSG00000162444
ENSG00000091136					ENSG00000126003		ENSG00000091136
ENSG00000179403					ENSG00000165886		ENSG00000179403
ENSG00000134817					ENSG00000168333		ENSG00000134817
ENSG00000130635					ENSG00000118898		ENSG00000130635
ENSG00000183580					ENSG00000156219		ENSG00000183580
ENSG00000129170					ENSG00000113615		ENSG00000129170
ENSG00000145632					ENSG00000169252		ENSG00000145632
ENSG00000165810					ENSG00000171606		ENSG00000165810
ENSG00000188290					ENSG00000145075		ENSG00000188290
ENSG00000130032					ENSG00000122591		ENSG00000130032
ENSG00000171840					ENSG00000073282		ENSG00000171840
ENSG00000113140					ENSG00000112039		ENSG00000113140
ENSG00000115738					ENSG00000163257		ENSG00000115738
ENSG00000101695					ENSG00000110693		ENSG00000101695
ENSG00000176907					ENSG00000137766		ENSG00000176907
ENSG00000164692					ENSG00000135823		ENSG00000164692
ENSG00000166106					ENSG00000196428		ENSG00000166106
ENSG00000161940					ENSG00000132326		ENSG00000161940
ENSG00000170955					ENSG00000103064		ENSG00000170955
ENSG00000166265					ENSG00000103257		ENSG00000166265
ENSG00000161649					ENSG00000116574		ENSG00000161649
ENSG00000159228					ENSG00000248514		ENSG00000159228
ENSG00000243429					ENSG00000185760		ENSG00000243429
ENSG00000111145					ENSG00000005893		ENSG00000111145
ENSG00000113296					ENSG00000105926		ENSG00000113296
ENSG00000198478					ENSG00000170145		ENSG00000198478
ENSG00000136367					ENSG00000118689		ENSG00000136367
ENSG00000122862					ENSG00000136457		ENSG00000122862
ENSG00000171680					ENSG00000197063		ENSG00000171680
ENSG00000204262					ENSG00000065911		ENSG00000204262
ENSG00000053747					ENSG00000115461		ENSG00000053747
ENSG00000103145					ENSG00000176597		ENSG00000103145
ENSG00000143994					ENSG00000158122		ENSG00000143994
ENSG00000120156					ENSG00000123700		ENSG00000120156
ENSG00000204131					ENSG00000245532		ENSG00000204131
ENSG00000167244					ENSG00000157510		ENSG00000167244
ENSG00000164125					ENSG00000187098		ENSG00000164125
ENSG00000107736					ENSG00000102908		ENSG00000107736
ENSG00000072786					ENSG00000152409		ENSG00000072786
ENSG00000126878					ENSG00000113916		ENSG00000126878
ENSG00000185559					ENSG00000104973		ENSG00000185559
ENSG00000164116					ENSG00000095574		ENSG00000164116
ENSG00000110042					ENSG00000196843		ENSG00000110042
ENSG00000187961					ENSG00000159713		ENSG00000187961
ENSG00000101445					ENSG00000108510		ENSG00000101445
ENSG00000092421					ENSG00000154265		ENSG00000092421
ENSG00000154133					ENSG00000162702		ENSG00000154133
ENSG00000168487					ENSG00000138757		ENSG00000168487
ENSG00000196411					ENSG00000173801		ENSG00000196411
ENSG00000149257					ENSG00000150938		ENSG00000149257
ENSG00000204291					ENSG00000069667		ENSG00000204291
ENSG00000163219					ENSG00000136383		ENSG00000163219
ENSG00000169683					ENSG00000072364		ENSG00000169683
ENSG00000116962					ENSG00000162775		ENSG00000116962
ENSG00000071246					ENSG00000104369		ENSG00000071246
ENSG00000102760					ENSG00000204389		ENSG00000102760
ENSG00000145348					ENSG00000144749		ENSG00000145348
ENSG00000277258					ENSG00000138814		ENSG00000277258
ENSG00000164683					ENSG00000138600		ENSG00000164683
ENSG00000187688					ENSG00000244462		ENSG00000187688
ENSG00000133561					ENSG00000159873		ENSG00000133561
ENSG00000169418					ENSG00000083168		ENSG00000169418
ENSG00000143554					ENSG00000182676		ENSG00000143554
ENSG00000214357					ENSG00000254343		ENSG00000214357
ENSG00000177943					ENSG00000145780		ENSG00000177943
ENSG00000119917					ENSG00000156853		ENSG00000119917
ENSG00000034510					ENSG00000078328		ENSG00000034510
ENSG00000204301					ENSG00000166348		ENSG00000204301
ENSG00000136295					ENSG00000143382		ENSG00000136295
ENSG00000179776					ENSG00000163171		ENSG00000179776
ENSG00000013016					ENSG00000163590		ENSG00000013016
ENSG00000152402					ENSG00000184203		ENSG00000152402
ENSG00000080573					ENSG00000103319		ENSG00000080573
ENSG00000125810					ENSG00000171016		ENSG00000125810
ENSG00000152767					ENSG00000111266		ENSG00000152767
ENSG00000101004					ENSG00000164715		ENSG00000101004
ENSG00000132622					ENSG00000006062		ENSG00000132622
ENSG00000128567					ENSG00000151150		ENSG00000128567
ENSG00000072274					ENSG00000189079		ENSG00000072274
ENSG00000213949					ENSG00000146809		ENSG00000213949
ENSG00000130158					ENSG00000197312		ENSG00000130158
ENSG00000126217					ENSG00000173334		ENSG00000126217
ENSG00000168497					ENSG00000168300		ENSG00000168497
ENSG00000185361					ENSG00000107372		ENSG00000185361
ENSG00000229659					ENSG00000204388		ENSG00000229659
ENSG00000034152					ENSG00000088280		ENSG00000034152
ENSG00000127920					ENSG00000171714		ENSG00000127920
ENSG00000102996					ENSG00000184205		ENSG00000102996
ENSG00000154783					ENSG00000108021		ENSG00000154783
ENSG00000204264					ENSG00000082258		ENSG00000204264
ENSG00000136237					ENSG00000072310		ENSG00000136237
ENSG00000167552					ENSG00000155096		ENSG00000167552
ENSG00000105559					ENSG00000054118		ENSG00000105559
ENSG00000165949					ENSG00000146278		ENSG00000165949
ENSG00000126785					ENSG00000213079		ENSG00000126785
ENSG00000095370					ENSG00000180543		ENSG00000095370
ENSG00000107821					ENSG00000069869		ENSG00000107821
ENSG00000130787					ENSG00000137393		ENSG00000130787
ENSG00000079337					ENSG00000144320		ENSG00000079337
ENSG00000234171					ENSG00000145819		ENSG00000234171
ENSG00000147113					ENSG00000165424		ENSG00000147113
ENSG00000116857					ENSG00000174485		ENSG00000116857
ENSG00000066735					ENSG00000155792		ENSG00000066735
ENSG00000031081					ENSG00000100105		ENSG00000031081
ENSG00000184216					ENSG00000119787		ENSG00000184216
ENSG00000117318					ENSG00000023287		ENSG00000117318
ENSG00000129467					ENSG00000118407		ENSG00000129467
ENSG00000170989					ENSG00000049759		ENSG00000170989
ENSG00000114999					ENSG00000067182		ENSG00000114999
ENSG00000106665					ENSG00000006704		ENSG00000106665
ENSG00000088387					ENSG00000070371		ENSG00000088387
ENSG00000024422					ENSG00000162852		ENSG00000024422
ENSG00000175899					ENSG00000152601		ENSG00000175899
ENSG00000108179					ENSG00000109920		ENSG00000108179
ENSG00000139438					ENSG00000171791		ENSG00000139438
ENSG00000185880					ENSG00000113448		ENSG00000185880
ENSG00000090924					ENSG00000143970		ENSG00000090924
ENSG00000103335					ENSG00000136111		ENSG00000103335
ENSG00000167799					ENSG00000170871		ENSG00000167799
ENSG00000181035					ENSG00000185630		ENSG00000181035
ENSG00000103415					ENSG00000145495		ENSG00000103415
ENSG00000178695					ENSG00000113580		ENSG00000178695
ENSG00000132768					ENSG00000185728		ENSG00000132768
ENSG00000140853					ENSG00000171055		ENSG00000140853
ENSG00000133574					ENSG00000177169		ENSG00000133574
ENSG00000224163					ENSG00000164237		ENSG00000224163
ENSG00000164741					ENSG00000176974		ENSG00000164741
ENSG00000128283					ENSG00000169375		ENSG00000128283
ENSG00000030110					ENSG00000178821		ENSG00000030110
ENSG00000134851					ENSG00000118496		ENSG00000134851
ENSG00000095066					ENSG00000076685		ENSG00000095066
ENSG00000157570					ENSG00000129682		ENSG00000157570
ENSG00000234745					ENSG00000113742		ENSG00000234745
ENSG00000004399					ENSG00000135870		ENSG00000004399
ENSG00000169504					ENSG00000137166		ENSG00000169504
ENSG00000251322					ENSG00000164142		ENSG00000251322
ENSG00000166341					ENSG00000070495		ENSG00000166341
ENSG00000213445					ENSG00000198146		ENSG00000213445
ENSG00000183696					ENSG00000166046		ENSG00000183696
ENSG00000167136					ENSG00000168710		ENSG00000167136
ENSG00000128284					ENSG00000124406		ENSG00000128284
ENSG00000100342					ENSG00000164080		ENSG00000100342
ENSG00000165644					ENSG00000102038		ENSG00000165644
ENSG00000147065					ENSG00000148840		ENSG00000147065
ENSG00000111647					ENSG00000124789		ENSG00000111647
ENSG00000173269					ENSG00000006652		ENSG00000173269
ENSG00000107281					ENSG00000116903		ENSG00000107281
ENSG00000186577					ENSG00000152332		ENSG00000186577
ENSG00000091482					ENSG00000272886		ENSG00000091482
ENSG00000125968					ENSG00000168890		ENSG00000125968
ENSG00000162430					ENSG00000164122		ENSG00000162430
ENSG00000143537					ENSG00000118007		ENSG00000143537
ENSG00000135617					ENSG00000162616		ENSG00000135617
ENSG00000150760					ENSG00000113163		ENSG00000150760
ENSG00000111252					ENSG00000029363		ENSG00000111252
ENSG00000069122					ENSG00000065970		ENSG00000069122
ENSG00000204525					ENSG00000163348		ENSG00000204525
ENSG00000142798					ENSG00000105204		ENSG00000142798
ENSG00000109686					ENSG00000185591		ENSG00000109686
ENSG00000158882					ENSG00000011114		ENSG00000158882
ENSG00000143771					ENSG00000116005		ENSG00000143771
ENSG00000148400					ENSG00000116560		ENSG00000148400
ENSG00000134369					ENSG00000172466		ENSG00000134369
ENSG00000105649					ENSG00000011566		ENSG00000105649
ENSG00000127954					ENSG00000157450		ENSG00000127954
ENSG00000129675					ENSG00000072736		ENSG00000129675
ENSG00000125246					ENSG00000139718		ENSG00000125246
ENSG00000130303					ENSG00000100485		ENSG00000130303
ENSG00000205309					ENSG00000146281		ENSG00000205309
ENSG00000151702					ENSG00000138802		ENSG00000151702
ENSG00000154518					ENSG00000112941		ENSG00000154518
ENSG00000014919					ENSG00000198947		ENSG00000014919
ENSG00000173210					ENSG00000124145		ENSG00000173210
ENSG00000261371					ENSG00000135316		ENSG00000261371
ENSG00000128595					ENSG00000137414		ENSG00000128595
ENSG00000136828					ENSG00000106299		ENSG00000136828
ENSG00000187630					ENSG00000129315		ENSG00000187630
ENSG00000226950					ENSG00000068305		ENSG00000226950
ENSG00000107317					ENSG00000188559		ENSG00000107317
ENSG00000079819					ENSG00000117713		ENSG00000079819
ENSG00000102024					ENSG00000188529		ENSG00000102024
ENSG00000168938					ENSG00000189060		ENSG00000168938
ENSG00000035141					ENSG00000138593		ENSG00000035141
ENSG00000112562					ENSG00000056586		ENSG00000112562
ENSG00000111669					ENSG00000007314		ENSG00000111669
ENSG00000119185					ENSG00000145907		ENSG00000119185
ENSG00000010319					ENSG00000123908		ENSG00000010319
ENSG00000262814					ENSG00000215301		ENSG00000262814
ENSG00000131730					ENSG00000127334		ENSG00000131730
ENSG00000168884					ENSG00000100697		ENSG00000168884
ENSG00000149743					ENSG00000108256		ENSG00000149743
ENSG00000120913					ENSG00000110422		ENSG00000120913
ENSG00000266714					ENSG00000130522		ENSG00000266714
ENSG00000128626					ENSG00000136451		ENSG00000128626
ENSG00000101986					ENSG00000128881		ENSG00000101986
ENSG00000229320					ENSG00000114127		ENSG00000229320
ENSG00000196628					ENSG00000143756		ENSG00000196628
ENSG00000063241					ENSG00000136738		ENSG00000063241
ENSG00000280071					ENSG00000090863		ENSG00000280071
ENSG00000173511					ENSG00000086015		ENSG00000173511
ENSG00000166710					ENSG00000107864		ENSG00000166710
ENSG00000125266					ENSG00000164506		ENSG00000125266
ENSG00000105364					ENSG00000105879		ENSG00000105364
ENSG00000198959					ENSG00000116918		ENSG00000198959
ENSG00000013573					ENSG00000054654		ENSG00000013573
ENSG00000147526					ENSG00000172403		ENSG00000147526
ENSG00000112695					ENSG00000126803		ENSG00000112695
ENSG00000130309					ENSG00000159256		ENSG00000130309
ENSG00000161013					ENSG00000217128		ENSG00000161013
ENSG00000277972					ENSG00000025156		ENSG00000277972
ENSG00000130159					ENSG00000159140		ENSG00000130159
ENSG00000136950					ENSG00000198742		ENSG00000136950
ENSG00000124523					ENSG00000170185		ENSG00000124523
ENSG00000176182					ENSG00000260032		ENSG00000176182
ENSG00000164591					ENSG00000132294		ENSG00000164591
ENSG00000197448					ENSG00000111276		ENSG00000197448
ENSG00000178307					ENSG00000073464		ENSG00000178307
ENSG00000139433					ENSG00000169925		ENSG00000139433
ENSG00000101346					ENSG00000025293		ENSG00000101346
ENSG00000093144					ENSG00000153561		ENSG00000093144
ENSG00000108381					ENSG00000005483		ENSG00000108381
ENSG00000204564					ENSG00000075826		ENSG00000204564
ENSG00000160221					ENSG00000137337		ENSG00000160221
ENSG00000159199					ENSG00000167978		ENSG00000159199
ENSG00000144677					ENSG00000150457		ENSG00000144677
ENSG00000120053					ENSG00000055609		ENSG00000120053
ENSG00000085760					ENSG00000141298		ENSG00000085760
ENSG00000167363					ENSG00000104517		ENSG00000167363
ENSG00000176871					ENSG00000177565		ENSG00000176871
ENSG00000023330					ENSG00000185129		ENSG00000023330
ENSG00000116016					ENSG00000112186		ENSG00000116016
ENSG00000187446					ENSG00000167193		ENSG00000187446
ENSG00000100034					ENSG00000153207		ENSG00000100034
ENSG00000106554					ENSG00000123505		ENSG00000106554
ENSG00000131981					ENSG00000157557		ENSG00000131981
ENSG00000135778					ENSG00000158022		ENSG00000135778
ENSG00000240583					ENSG00000078747		ENSG00000240583
ENSG00000125166					ENSG00000123983		ENSG00000125166
ENSG00000131828					ENSG00000169018		ENSG00000131828
ENSG00000131143					ENSG00000070182		ENSG00000131143
ENSG00000164733					ENSG00000088247		ENSG00000164733
ENSG00000013306					ENSG00000080802		ENSG00000013306
ENSG00000175416					ENSG00000147649		ENSG00000175416
ENSG00000177666					ENSG00000172765		ENSG00000177666
ENSG00000173153					ENSG00000121671		ENSG00000173153
ENSG00000162909					ENSG00000003989		ENSG00000162909
ENSG00000115840					ENSG00000205268		ENSG00000115840
ENSG00000163541					ENSG00000167548		ENSG00000163541
ENSG00000164897					ENSG00000138760		ENSG00000164897
ENSG00000167792					ENSG00000114796		ENSG00000167792
					ENSG00000010818
					ENSG00000185963
					ENSG00000198646
					ENSG00000063169
					ENSG00000132475
					ENSG00000105856
					ENSG00000132912
					ENSG00000163635
					ENSG00000137177
					ENSG00000165219
					ENSG00000054523
					ENSG00000158615
					ENSG00000116350
					ENSG00000165175
					ENSG00000105656
					ENSG00000065526
					ENSG00000163807
					ENSG00000206418
					ENSG00000139620
					ENSG00000103353
					ENSG00000181852
					ENSG00000132823
					ENSG00000143337
					ENSG00000119138
					ENSG00000095787
					ENSG00000130479
					ENSG00000089916
					ENSG00000173064
					ENSG00000138768
					ENSG00000162104
					ENSG00000116984
					ENSG00000058262
					ENSG00000012822
					ENSG00000164440
					ENSG00000105127
					ENSG00000103264
					ENSG00000005339
					ENSG00000152700
					ENSG00000174282
					ENSG00000164164
					ENSG00000171914
					ENSG00000107290
					ENSG00000196531
					ENSG00000163069
					ENSG00000173757
					ENSG00000117859
					ENSG00000127481
					ENSG00000102804
					ENSG00000062650
					ENSG00000118058
					ENSG00000028203
					ENSG00000124795
					ENSG00000163346
					ENSG00000147274
					ENSG00000163539
					ENSG00000125107
					ENSG00000198842
					ENSG00000100284
					ENSG00000120733
					ENSG00000153187
					ENSG00000163820
					ENSG00000135837
					ENSG00000100393
					ENSG00000169057
					ENSG00000144712
					ENSG00000152223
					ENSG00000075975
					ENSG00000082898
					ENSG00000163125
					ENSG00000116748
					ENSG00000163159
					ENSG00000134900
					ENSG00000114416
					ENSG00000113649
					ENSG00000151320
					ENSG00000075151
					ENSG00000134644
					ENSG00000073910
					ENSG00000198668
					ENSG00000197081
					ENSG00000072401
					ENSG00000099783
					ENSG00000149596
					ENSG00000134318
					ENSG00000136861
					ENSG00000092529
					ENSG00000124422
					ENSG00000110713
					ENSG00000137073
					ENSG00000188021
					ENSG00000084463
					ENSG00000130726
					ENSG00000037637
					ENSG00000120071
					ENSG00000097033
					ENSG00000049618
					ENSG00000089737
					ENSG00000182944
					ENSG00000106682
					ENSG00000144357

## Sheet: 38 Genes of Interest in PD
38 Genes in Common between Lavin DE gene list and NCBI PD gene list
ENSG00000005893
ENSG00000007171
ENSG00000067182
ENSG00000072274
ENSG00000072310
ENSG00000075975
ENSG00000100292
ENSG00000100393
ENSG00000103415
ENSG00000106299
ENSG00000116984
ENSG00000116991
ENSG00000123908
ENSG00000130787
ENSG00000131828
ENSG00000131981
ENSG00000135823
ENSG00000138760
ENSG00000145632
ENSG00000164733
ENSG00000167136
ENSG00000167244
ENSG00000167792
ENSG00000167978
ENSG00000169252
ENSG00000171791
ENSG00000176907
ENSG00000181019
ENSG00000181852
ENSG00000185591
ENSG00000185630
ENSG00000198959
ENSG00000204264
ENSG00000205268
ENSG00000240583
ENSG00000242114
ENSG00000245532
ENSG00000260032
