# Supplementary material for: Alterations in RNA editing in skeletal muscle following exercise training in individuals with Parkinson’s disease
Source: PLoS One. 2023 Dec 22;18(12):e0287078. doi: 10.1371/journal.pone.0287078 (PMC10745226; doi:10.1371/journal.pone.0287078)
Supplement: S2 File — (XLSX) [file pone.0287078.s002.xlsx]

## Sheet: Legend
Supplemental File 2: Metrics of analyzed RNA-seq data from Bioproject PRJNA588234; GSE140089 (Lavin et al., 2020). Columns TOTAL_READS and PF_READS_ALIGN show the number of total reads and those aligned
Columns TOTAL_READS and PF_READS_ALIGN show the number of total and aligned reads (per HISAT2), with the percent of aligned reads shown in PCT_PF_READS_ALIGN.

## Sheet: Data
Supplemental File 2: Metrics of analyzed RNA-seq data from Bioproject PRJNA588234; GSE140089 (Lavin et al., 2020). Columns TOTAL_READS and PF_READS_ALIGN show the number of total reads and those aligned
Columns TOTAL_READS and PF_READS_ALIGN show the number of total and aligned reads (per HISAT2), with the percent of aligned reads shown in PCT_PF_READS_ALIGN.
AccessionNumber	TOTAL_READS	PF_READS_ALIGN	PCT_PF_READS_ALIGN	PF_ALIGN_BASES
SRR10416931	33726174	31543989	0.935297	1227653643
SRR10416929	34877082	32698058	0.937523	1272425588
SRR10416952	43971214	41408620	0.941721	1611386662
SRR10416947	49639730	45708570	0.920806	1778752740
SRR10416951	50867488	47170072	0.927313	1835437818
SRR10416953	55703466	52160535	0.936397	2029673371
SRR10416927	55865490	52213036	0.934621	2031490627
SRR10416948	57178286	53798429	0.940889	2093651524
SRR10416928	57337406	53637865	0.935478	2087388147
SRR10416938	57614298	53925415	0.935973	2098754862
SRR10416950	58191720	54595193	0.938195	2124601155
SRR10416941	58221458	54440718	0.935063	2118365599
SRR10416946	58487920	54686077	0.934998	2128367818
SRR10416940	58497646	54199834	0.92653	2108942924
SRR10416965	58510452	55136211	0.942331	2145528400
SRR10416930	58896574	55100087	0.93554	2144232762
SRR10416958	61233704	56975621	0.930462	2217024002
SRR10416944	62282616	58292121	0.935929	2268396414
SRR10416949	62685462	59112890	0.943008	2300666817
SRR10416942	62707790	58750076	0.936886	2286145464
SRR10416926	62794280	58296303	0.92837	2268531455
SRR10416957	63629320	59378070	0.933187	2310332538
SRR10416964	64074314	59239444	0.924543	2304725401
SRR10416963	65847094	61868835	0.939583	2407975081
SRR10416939	65907482	61875357	0.938821	2408164570
SRR10416925	65917628	61255206	0.929269	2383270309
SRR10416936	69186392	64901857	0.938073	2525640789
SRR10416959	69293680	63996086	0.923549	2490074685
SRR10416943	69694652	65240840	0.936095	2538676463
SRR10416937	72164424	67651155	0.937459	2632488438
SRR10416945	82025036	76440212	0.931913	2974329484
