# Supplementary material for: Alterations in RNA editing in skeletal muscle following exercise training in individuals with Parkinson’s disease
Source: PLoS One. 2023 Dec 22;18(12):e0287078. doi: 10.1371/journal.pone.0287078 (PMC10745226; doi:10.1371/journal.pone.0287078)
Supplement: S3 File — (XLSX) [file pone.0287078.s003.xlsx]

## Sheet: Pre-Training_PD_
Genes of Interest in PD	Unique Pre-Training Genes Edited by ADAR	Unique Genes of Interest in PD edited in Pre-Training PD samples
ENSG00000005893	ENSG00000254144	ENSG00000005893
ENSG00000007171	ENSG00000260682	ENSG00000067182
ENSG00000067182	ENSG00000121410	ENSG00000072274
ENSG00000072274	ENSG00000268895	ENSG00000072310
ENSG00000072310	ENSG00000115977	ENSG00000075975
ENSG00000075975	ENSG00000087884	ENSG00000100292
ENSG00000100292	ENSG00000149313	ENSG00000100393
ENSG00000100393	ENSG00000181409	ENSG00000103415
ENSG00000103415	ENSG00000183044	ENSG00000106299
ENSG00000106299	ENSG00000165029	ENSG00000116984
ENSG00000116984	ENSG00000154263	ENSG00000116991
ENSG00000116991	ENSG00000251595	ENSG00000123908
ENSG00000123908	ENSG00000154262	ENSG00000131828
ENSG00000130787	ENSG00000064687	ENSG00000131981
ENSG00000131828	ENSG00000141338	ENSG00000135823
ENSG00000131981	ENSG00000154258	ENSG00000138760
ENSG00000135823	ENSG00000005471	ENSG00000145632
ENSG00000138760	ENSG00000150967	ENSG00000164733
ENSG00000145632	ENSG00000103222	ENSG00000167978
ENSG00000164733	ENSG00000124574	ENSG00000169252
ENSG00000167136	ENSG00000023839	ENSG00000171791
ENSG00000167244	ENSG00000108846	ENSG00000181019
ENSG00000167792	ENSG00000125257	ENSG00000181852
ENSG00000167978	ENSG00000114770	ENSG00000185591
ENSG00000169252	ENSG00000091262	ENSG00000185630
ENSG00000171791	ENSG00000006071	ENSG00000198959
ENSG00000176907	ENSG00000101986	ENSG00000204264
ENSG00000181019	ENSG00000119688	ENSG00000205268
ENSG00000181852	ENSG00000164163	ENSG00000240583
ENSG00000185591	ENSG00000204574	ENSG00000242114
ENSG00000185630	ENSG00000114786	ENSG00000245532
ENSG00000198959	ENSG00000114779	ENSG00000260032
ENSG00000204264	ENSG00000168792
ENSG00000205268	ENSG00000204427
ENSG00000240583	ENSG00000183260
ENSG00000242114	ENSG00000158201
ENSG00000245532	ENSG00000100439
ENSG00000260032	ENSG00000011198
	ENSG00000138443
	ENSG00000097007
	ENSG00000099204
	ENSG00000163995
	ENSG00000173210
	ENSG00000159842
	ENSG00000273212
	ENSG00000185065
	ENSG00000273300
	ENSG00000232926
	ENSG00000224505
	ENSG00000260494
	ENSG00000235560
	ENSG00000260869
	ENSG00000267049
	ENSG00000236472
	ENSG00000269449
	ENSG00000231170
	ENSG00000226872
	ENSG00000269026
	ENSG00000234494
	ENSG00000268948
	ENSG00000223442
	ENSG00000268163
	ENSG00000270143
	ENSG00000269131
	ENSG00000235979
	ENSG00000261204
	ENSG00000146677
	ENSG00000214870
	ENSG00000263494
	ENSG00000263913
	ENSG00000266727
	ENSG00000242687
	ENSG00000228434
	ENSG00000203446
	ENSG00000258821
	ENSG00000196295
	ENSG00000244480
	ENSG00000225521
	ENSG00000267243
	ENSG00000269191
	ENSG00000268938
	ENSG00000259114
	ENSG00000267985
	ENSG00000267421
	ENSG00000267224
	ENSG00000258559
	ENSG00000266893
	ENSG00000225157
	ENSG00000267545
	ENSG00000206044
	ENSG00000244563
	ENSG00000268891
	ENSG00000178430
	ENSG00000253392
	ENSG00000234210
	ENSG00000204957
	ENSG00000268643
	ENSG00000267001
	ENSG00000236540
	ENSG00000268292
	ENSG00000243762
	ENSG00000234457
	ENSG00000235859
	ENSG00000229127
	ENSG00000250261
	ENSG00000226605
	ENSG00000269124
	ENSG00000267268
	ENSG00000172974
	ENSG00000224063
	ENSG00000226101
	ENSG00000244055
	ENSG00000233870
	ENSG00000268397
	ENSG00000216102
	ENSG00000269047
	ENSG00000260345
	ENSG00000167970
	ENSG00000203343
	ENSG00000261404
	ENSG00000259972
	ENSG00000248821
	ENSG00000230383
	ENSG00000235066
	ENSG00000233143
	ENSG00000223960
	ENSG00000225963
	ENSG00000234983
	ENSG00000256989
	ENSG00000221343
	ENSG00000267219
	ENSG00000228414
	ENSG00000232713
	ENSG00000264577
	ENSG00000231731
	ENSG00000215781
	ENSG00000229618
	ENSG00000227172
	ENSG00000236015
	ENSG00000268857
	ENSG00000265583
	ENSG00000222017
	ENSG00000234327
	ENSG00000224579
	ENSG00000223660
	ENSG00000235319
	ENSG00000224789
	ENSG00000253406
	ENSG00000212091
	ENSG00000272888
	ENSG00000255674
	ENSG00000266728
	ENSG00000237805
	ENSG00000228363
	ENSG00000228925
	ENSG00000230140
	ENSG00000218175
	ENSG00000227359
	ENSG00000239775
	ENSG00000229839
	ENSG00000266001
	ENSG00000229413
	ENSG00000267896
	ENSG00000269352
	ENSG00000188383
	ENSG00000203403
	ENSG00000268093
	ENSG00000236833
	ENSG00000214135
	ENSG00000204533
	ENSG00000265012
	ENSG00000228413
	ENSG00000268028
	ENSG00000223727
	ENSG00000268509
	ENSG00000233912
	ENSG00000268317
	ENSG00000181495
	ENSG00000260005
	ENSG00000143429
	ENSG00000197334
	ENSG00000239642
	ENSG00000221526
	ENSG00000257026
	ENSG00000229334
	ENSG00000227432
	ENSG00000229525
	ENSG00000234638
	ENSG00000269445
	ENSG00000268055
	ENSG00000235070
	ENSG00000223908
	ENSG00000258384
	ENSG00000249240
	ENSG00000214314
	ENSG00000228335
	ENSG00000225187
	ENSG00000269531
	ENSG00000268632
	ENSG00000213963
	ENSG00000233611
	ENSG00000222939
	ENSG00000263775
	ENSG00000259820
	ENSG00000212694
	ENSG00000267163
	ENSG00000186019
	ENSG00000232344
	ENSG00000268076
	ENSG00000263660
	ENSG00000268550
	ENSG00000224728
	ENSG00000235085
	ENSG00000224079
	ENSG00000227176
	ENSG00000232056
	ENSG00000228108
	ENSG00000256005
	ENSG00000264535
	ENSG00000152117
	ENSG00000236732
	ENSG00000228872
	ENSG00000224568
	ENSG00000176354
	ENSG00000236432
	ENSG00000232485
	ENSG00000255883
	ENSG00000184247
	ENSG00000259635
	ENSG00000265967
	ENSG00000264937
	ENSG00000229387
	ENSG00000236153
	ENSG00000268083
	ENSG00000256261
	ENSG00000266621
	ENSG00000262721
	ENSG00000221338
	ENSG00000230499
	ENSG00000227495
	ENSG00000266491
	ENSG00000234290
	ENSG00000268175
	ENSG00000197815
	ENSG00000250852
	ENSG00000268863
	ENSG00000261487
	ENSG00000261124
	ENSG00000226871
	ENSG00000260279
	ENSG00000256826
	ENSG00000203421
	ENSG00000215154
	ENSG00000228956
	ENSG00000223855
	ENSG00000256546
	ENSG00000132142
	ENSG00000076555
	ENSG00000111271
	ENSG00000240303
	ENSG00000117054
	ENSG00000196177
	ENSG00000072778
	ENSG00000157766
	ENSG00000072818
	ENSG00000114331
	ENSG00000131584
	ENSG00000120437
	ENSG00000182827
	ENSG00000181513
	ENSG00000135847
	ENSG00000110455
	ENSG00000159640
	ENSG00000264813
	ENSG00000087085
	ENSG00000100813
	ENSG00000153086
	ENSG00000100412
	ENSG00000101473
	ENSG00000123130
	ENSG00000161533
	ENSG00000168306
	ENSG00000143727
	ENSG00000167107
	ENSG00000151726
	ENSG00000197142
	ENSG00000164398
	ENSG00000183549
	ENSG00000131069
	ENSG00000111058
	ENSG00000266920
	ENSG00000136518
	ENSG00000077522
	ENSG00000115073
	ENSG00000106526
	ENSG00000121989
	ENSG00000114739
	ENSG00000229589
	ENSG00000243989
	ENSG00000119640
	ENSG00000170634
	ENSG00000240616
	ENSG00000196839
	ENSG00000143537
	ENSG00000151694
	ENSG00000008277
	ENSG00000149451
	ENSG00000154734
	ENSG00000160323
	ENSG00000140470
	ENSG00000241684
	ENSG00000160710
	ENSG00000197381
	ENSG00000189007
	ENSG00000163050
	ENSG00000173137
	ENSG00000161912
	ENSG00000078295
	ENSG00000174233
	ENSG00000147576
	ENSG00000159346
	ENSG00000101126
	ENSG00000173020
	ENSG00000185100
	ENSG00000238039
	ENSG00000246477
	ENSG00000232828
	ENSG00000172493
	ENSG00000072364
	ENSG00000141385
	ENSG00000183077
	ENSG00000157985
	ENSG00000204172
	ENSG00000135439
	ENSG00000133612
	ENSG00000198035
	ENSG00000166748
	ENSG00000084693
	ENSG00000229122
	ENSG00000204305
	ENSG00000173744
	ENSG00000164252
	ENSG00000006530
	ENSG00000134698
	ENSG00000204310
	ENSG00000160216
	ENSG00000158669
	ENSG00000135744
	ENSG00000135049
	ENSG00000153207
	ENSG00000101444
	ENSG00000168710
	ENSG00000126705
	ENSG00000135541
	ENSG00000063438
	ENSG00000186063
	ENSG00000126878
	ENSG00000156709
	ENSG00000042286
	ENSG00000146416
	ENSG00000106305
	ENSG00000270726
	ENSG00000196581
	ENSG00000228816
	ENSG00000131016
	ENSG00000170776
	ENSG00000197976
	ENSG00000241978
	ENSG00000151320
	ENSG00000118507
	ENSG00000105127
	ENSG00000127914
	ENSG00000135334
	ENSG00000162641
	ENSG00000053371
	ENSG00000162482
	ENSG00000117020
	ENSG00000166971
	ENSG00000111780
	ENSG00000268427
	ENSG00000197727
	ENSG00000228201
	ENSG00000247315
	ENSG00000267848
	ENSG00000265441
	ENSG00000272754
	ENSG00000260669
	ENSG00000203602
	ENSG00000266098
	ENSG00000265677
	ENSG00000214479
	ENSG00000255831
	ENSG00000259052
	ENSG00000268925
	ENSG00000266264
	ENSG00000234631
	ENSG00000259171
	ENSG00000215902
	ENSG00000269804
	ENSG00000203542
	ENSG00000203543
	ENSG00000203659
	ENSG00000214006
	ENSG00000215428
	ENSG00000227164
	ENSG00000224474
	ENSG00000234603
	ENSG00000248835
	ENSG00000176868
	ENSG00000205740
	ENSG00000264338
	ENSG00000268059
	ENSG00000255591
	ENSG00000269554
	ENSG00000213121
	ENSG00000265068
	ENSG00000220023
	ENSG00000231360
	ENSG00000268662
	ENSG00000197502
	ENSG00000269832
	ENSG00000266183
	ENSG00000148218
	ENSG00000161618
	ENSG00000119711
	ENSG00000109107
	ENSG00000253710
	ENSG00000254016
	ENSG00000250794
	ENSG00000088035
	ENSG00000100601
	ENSG00000166199
	ENSG00000244926
	ENSG00000160993
	ENSG00000091542
	ENSG00000125652
	ENSG00000132965
	ENSG00000073331
	ENSG00000198796
	ENSG00000136383
	ENSG00000178038
	ENSG00000156150
	ENSG00000110497
	ENSG00000139344
	ENSG00000162066
	ENSG00000184675
	ENSG00000159461
	ENSG00000181754
	ENSG00000176020
	ENSG00000144233
	ENSG00000151743
	ENSG00000126016
	ENSG00000116748
	ENSG00000133805
	ENSG00000145020
	ENSG00000240038
	ENSG00000214174
	ENSG00000219249
	ENSG00000176248
	ENSG00000053900
	ENSG00000089053
	ENSG00000214274
	ENSG00000013523
	ENSG00000174606
	ENSG00000154188
	ENSG00000136859
	ENSG00000167772
	ENSG00000029534
	ENSG00000145362
	ENSG00000151150
	ENSG00000131503
	ENSG00000254996
	ENSG00000001629
	ENSG00000167522
	ENSG00000101745
	ENSG00000076513
	ENSG00000172932
	ENSG00000165887
	ENSG00000186481
	ENSG00000163126
	ENSG00000107890
	ENSG00000105186
	ENSG00000206560
	ENSG00000196912
	ENSG00000214262
	ENSG00000154945
	ENSG00000151458
	ENSG00000124227
	ENSG00000064999
	ENSG00000185046
	ENSG00000165138
	ENSG00000206199
	ENSG00000163516
	ENSG00000131620
	ENSG00000254902
	ENSG00000160746
	ENSG00000171714
	ENSG00000140350
	ENSG00000163297
	ENSG00000122359
	ENSG00000197043
	ENSG00000138279
	ENSG00000273017
	ENSG00000273271
	ENSG00000232623
	ENSG00000265590
	ENSG00000249624
	ENSG00000249209
	ENSG00000272657
	ENSG00000251357
	ENSG00000235231
	ENSG00000184490
	ENSG00000246889
	ENSG00000254604
	ENSG00000267976
	ENSG00000233818
	ENSG00000224269
	ENSG00000255555
	ENSG00000221112
	ENSG00000255902
	ENSG00000184441
	ENSG00000241728
	ENSG00000245571
	ENSG00000255381
	ENSG00000272948
	ENSG00000242553
	ENSG00000272790
	ENSG00000255173
	ENSG00000254501
	ENSG00000255108
	ENSG00000138660
	ENSG00000213983
	ENSG00000183020
	ENSG00000006125
	ENSG00000161203
	ENSG00000065000
	ENSG00000185009
	ENSG00000070718
	ENSG00000134262
	ENSG00000226167
	ENSG00000107282
	ENSG00000166313
	ENSG00000163697
	ENSG00000134982
	ENSG00000115266
	ENSG00000101474
	ENSG00000235910
	ENSG00000189058
	ENSG00000100342
	ENSG00000128284
	ENSG00000178878
	ENSG00000256053
	ENSG00000157500
	ENSG00000136044
	ENSG00000137074
	ENSG00000240583
	ENSG00000250424
	ENSG00000169083
	ENSG00000078061
	ENSG00000186635
	ENSG00000101199
	ENSG00000066777
	ENSG00000124198
	ENSG00000081181
	ENSG00000186103
	ENSG00000134884
	ENSG00000071205
	ENSG00000187951
	ENSG00000165322
	ENSG00000140750
	ENSG00000146376
	ENSG00000225485
	ENSG00000138639
	ENSG00000163219
	ENSG00000145819
	ENSG00000186517
	ENSG00000031081
	ENSG00000004777
	ENSG00000160007
	ENSG00000089820
	ENSG00000006740
	ENSG00000047648
	ENSG00000104728
	ENSG00000074964
	ENSG00000196914
	ENSG00000198844
	ENSG00000136002
	ENSG00000102606
	ENSG00000049618
	ENSG00000166233
	ENSG00000175414
	ENSG00000169379
	ENSG00000213465
	ENSG00000138175
	ENSG00000122644
	ENSG00000162980
	ENSG00000228431
	ENSG00000182196
	ENSG00000144746
	ENSG00000134108
	ENSG00000104442
	ENSG00000170632
	ENSG00000140691
	ENSG00000196440
	ENSG00000143437
	ENSG00000172379
	ENSG00000133794
	ENSG00000241685
	ENSG00000111229
	ENSG00000226284
	ENSG00000241553
	ENSG00000250151
	ENSG00000172995
	ENSG00000140450
	ENSG00000113273
	ENSG00000156219
	ENSG00000099889
	ENSG00000153317
	ENSG00000151693
	ENSG00000146926
	ENSG00000165192
	ENSG00000198881
	ENSG00000239388
	ENSG00000146809
	ENSG00000182177
	ENSG00000100628
	ENSG00000270898
	ENSG00000005981
	ENSG00000164122
	ENSG00000148331
	ENSG00000116539
	ENSG00000129691
	ENSG00000072182
	ENSG00000169093
	ENSG00000236017
	ENSG00000198356
	ENSG00000108381
	ENSG00000198363
	ENSG00000169696
	ENSG00000034533
	ENSG00000148219
	ENSG00000171456
	ENSG00000143970
	ENSG00000176208
	ENSG00000137343
	ENSG00000228218
	ENSG00000118217
	ENSG00000170653
	ENSG00000171681
	ENSG00000152348
	ENSG00000145782
	ENSG00000175224
	ENSG00000126775
	ENSG00000168010
	ENSG00000066739
	ENSG00000144848
	ENSG00000168397
	ENSG00000197548
	ENSG00000198925
	ENSG00000119787
	ENSG00000149311
	ENSG00000111676
	ENSG00000168874
	ENSG00000068650
	ENSG00000101974
	ENSG00000133657
	ENSG00000187527
	ENSG00000143153
	ENSG00000196296
	ENSG00000174437
	ENSG00000157087
	ENSG00000058668
	ENSG00000017260
	ENSG00000152234
	ENSG00000165629
	ENSG00000159199
	ENSG00000154723
	ENSG00000241468
	ENSG00000248919
	ENSG00000249222
	ENSG00000205464
	ENSG00000259784
	ENSG00000033627
	ENSG00000185344
	ENSG00000213435
	ENSG00000114573
	ENSG00000155097
	ENSG00000250565
	ENSG00000128524
	ENSG00000254870
	ENSG00000081923
	ENSG00000143515
	ENSG00000171953
	ENSG00000130770
	ENSG00000175054
	ENSG00000164053
	ENSG00000088812
	ENSG00000107518
	ENSG00000085224
	ENSG00000130638
	ENSG00000204842
	ENSG00000168488
	ENSG00000066427
	ENSG00000163635
	ENSG00000162650
	ENSG00000253719
	ENSG00000148090
	ENSG00000115307
	ENSG00000087586
	ENSG00000213033
	ENSG00000158321
	ENSG00000135407
	ENSG00000105778
	ENSG00000126895
	ENSG00000141577
	ENSG00000187676
	ENSG00000149541
	ENSG00000175711
	ENSG00000135454
	ENSG00000027847
	ENSG00000108641
	ENSG00000156273
	ENSG00000248476
	ENSG00000112182
	ENSG00000166170
	ENSG00000175866
	ENSG00000006453
	ENSG00000007516
	ENSG00000172530
	ENSG00000163930
	ENSG00000087088
	ENSG00000123636
	ENSG00000129151
	ENSG00000163093
	ENSG00000138686
	ENSG00000114439
	ENSG00000075790
	ENSG00000185825
	ENSG00000050820
	ENSG00000137936
	ENSG00000141376
	ENSG00000107949
	ENSG00000248098
	ENSG00000103507
	ENSG00000171552
	ENSG00000126453
	ENSG00000099968
	ENSG00000121380
	ENSG00000110987
	ENSG00000099385
	ENSG00000116128
	ENSG00000186174
	ENSG00000029363
	ENSG00000197580
	ENSG00000085185
	ENSG00000074582
	ENSG00000161267
	ENSG00000145734
	ENSG00000039987
	ENSG00000127325
	ENSG00000103429
	ENSG00000132840
	ENSG00000122870
	ENSG00000151746
	ENSG00000185963
	ENSG00000015475
	ENSG00000136717
	ENSG00000147439
	ENSG00000115760
	ENSG00000134897
	ENSG00000270181
	ENSG00000108578
	ENSG00000135441
	ENSG00000189114
	ENSG00000106605
	ENSG00000153162
	ENSG00000107779
	ENSG00000204217
	ENSG00000165733
	ENSG00000113734
	ENSG00000176171
	ENSG00000104765
	ENSG00000038219
	ENSG00000176720
	ENSG00000234235
	ENSG00000152430
	ENSG00000136122
	ENSG00000171634
	ENSG00000089234
	ENSG00000100425
	ENSG00000169925
	ENSG00000141867
	ENSG00000158019
	ENSG00000184992
	ENSG00000078725
	ENSG00000096070
	ENSG00000160469
	ENSG00000185658
	ENSG00000160058
	ENSG00000148925
	ENSG00000151136
	ENSG00000138152
	ENSG00000133243
	ENSG00000132640
	ENSG00000183826
	ENSG00000145741
	ENSG00000134717
	ENSG00000133639
	ENSG00000026950
	ENSG00000165810
	ENSG00000106245
	ENSG00000112276
	ENSG00000203808
	ENSG00000148655
	ENSG00000155640
	ENSG00000177354
	ENSG00000236208
	ENSG00000185522
	ENSG00000175573
	ENSG00000133641
	ENSG00000047621
	ENSG00000111412
	ENSG00000177627
	ENSG00000111678
	ENSG00000174456
	ENSG00000257242
	ENSG00000179933
	ENSG00000139971
	ENSG00000179008
	ENSG00000100802
	ENSG00000186073
	ENSG00000128891
	ENSG00000188277
	ENSG00000166780
	ENSG00000103544
	ENSG00000182831
	ENSG00000159761
	ENSG00000196118
	ENSG00000172653
	ENSG00000185504
	ENSG00000224877
	ENSG00000152242
	ENSG00000177576
	ENSG00000131943
	ENSG00000177025
	ENSG00000119559
	ENSG00000131944
	ENSG00000160392
	ENSG00000104979
	ENSG00000167595
	ENSG00000188032
	ENSG00000267106
	ENSG00000197223
	ENSG00000106392
	ENSG00000108561
	ENSG00000165985
	ENSG00000180999
	ENSG00000000460
	ENSG00000197982
	ENSG00000175262
	ENSG00000203709
	ENSG00000143110
	ENSG00000215910
	ENSG00000188931
	ENSG00000119280
	ENSG00000116667
	ENSG00000249087
	ENSG00000157181
	ENSG00000164008
	ENSG00000143443
	ENSG00000198715
	ENSG00000162585
	ENSG00000203685
	ENSG00000268858
	ENSG00000174407
	ENSG00000088854
	ENSG00000215595
	ENSG00000089101
	ENSG00000160226
	ENSG00000159079
	ENSG00000128346
	ENSG00000215012
	ENSG00000242259
	ENSG00000241962
	ENSG00000115998
	ENSG00000135974
	ENSG00000239605
	ENSG00000159239
	ENSG00000187699
	ENSG00000163608
	ENSG00000088543
	ENSG00000188315
	ENSG00000225526
	ENSG00000154274
	ENSG00000138658
	ENSG00000164074
	ENSG00000174749
	ENSG00000163633
	ENSG00000082213
	ENSG00000181904
	ENSG00000205765
	ENSG00000197536
	ENSG00000196821
	ENSG00000185127
	ENSG00000204564
	ENSG00000203871
	ENSG00000213204
	ENSG00000243587
	ENSG00000146476
	ENSG00000181577
	ENSG00000136197
	ENSG00000122783
	ENSG00000146540
	ENSG00000146963
	ENSG00000177335
	ENSG00000213865
	ENSG00000270024
	ENSG00000169085
	ENSG00000189376
	ENSG00000113600
	ENSG00000230185
	ENSG00000136932
	ENSG00000148120
	ENSG00000156017
	ENSG00000183784
	ENSG00000147894
	ENSG00000155621
	ENSG00000198870
	ENSG00000241527
	ENSG00000157782
	ENSG00000151067
	ENSG00000246627
	ENSG00000256271
	ENSG00000256769
	ENSG00000153956
	ENSG00000157445
	ENSG00000165995
	ENSG00000116161
	ENSG00000084774
	ENSG00000136436
	ENSG00000122786
	ENSG00000229097
	ENSG00000169885
	ENSG00000070808
	ENSG00000058404
	ENSG00000145349
	ENSG00000148660
	ENSG00000162545
	ENSG00000004660
	ENSG00000108509
	ENSG00000111530
	ENSG00000171302
	ENSG00000131236
	ENSG00000112186
	ENSG00000137225
	ENSG00000162909
	ENSG00000092529
	ENSG00000180881
	ENSG00000116489
	ENSG00000100065
	ENSG00000141527
	ENSG00000153048
	ENSG00000213995
	ENSG00000142453
	ENSG00000134905
	ENSG00000272168
	ENSG00000108349
	ENSG00000166734
	ENSG00000003400
	ENSG00000164305
	ENSG00000165806
	ENSG00000153113
	ENSG00000130940
	ENSG00000152705
	ENSG00000182533
	ENSG00000078699
	ENSG00000110395
	ENSG00000105879
	ENSG00000145439
	ENSG00000108468
	ENSG00000094916
	ENSG00000100211
	ENSG00000188649
	ENSG00000060339
	ENSG00000158941
	ENSG00000171097
	ENSG00000137944
	ENSG00000173581
	ENSG00000172361
	ENSG00000164221
	ENSG00000103021
	ENSG00000183323
	ENSG00000104957
	ENSG00000004766
	ENSG00000135637
	ENSG00000170160
	ENSG00000154874
	ENSG00000154898
	ENSG00000120051
	ENSG00000181982
	ENSG00000198865
	ENSG00000203799
	ENSG00000242715
	ENSG00000250709
	ENSG00000159588
	ENSG00000120262
	ENSG00000119636
	ENSG00000165972
	ENSG00000145075
	ENSG00000108588
	ENSG00000152492
	ENSG00000183273
	ENSG00000173093
	ENSG00000180376
	ENSG00000165325
	ENSG00000186714
	ENSG00000149231
	ENSG00000186166
	ENSG00000015133
	ENSG00000105321
	ENSG00000119242
	ENSG00000125633
	ENSG00000105248
	ENSG00000142039
	ENSG00000213927
	ENSG00000161570
	ENSG00000136280
	ENSG00000110092
	ENSG00000118971
	ENSG00000166946
	ENSG00000205089
	ENSG00000163660
	ENSG00000129315
	ENSG00000224043
	ENSG00000108100
	ENSG00000103540
	ENSG00000260916
	ENSG00000151014
	ENSG00000173992
	ENSG00000107771
	ENSG00000146731
	ENSG00000228409
	ENSG00000122674
	ENSG00000177697
	ENSG00000177575
	ENSG00000135535
	ENSG00000139193
	ENSG00000215039
	ENSG00000120217
	ENSG00000161649
	ENSG00000241399
	ENSG00000174059
	ENSG00000135218
	ENSG00000004468
	ENSG00000117877
	ENSG00000101017
	ENSG00000026508
	ENSG00000117335
	ENSG00000196776
	ENSG00000116815
	ENSG00000002586
	ENSG00000102181
	ENSG00000223773
	ENSG00000102543
	ENSG00000130177
	ENSG00000117399
	ENSG00000101224
	ENSG00000176386
	ENSG00000004897
	ENSG00000105401
	ENSG00000143776
	ENSG00000198752
	ENSG00000197622
	ENSG00000146670
	ENSG00000164649
	ENSG00000039068
	ENSG00000140945
	ENSG00000101542
	ENSG00000113361
	ENSG00000099834
	ENSG00000008128
	ENSG00000248333
	ENSG00000058091
	ENSG00000135446
	ENSG00000101391
	ENSG00000136861
	ENSG00000134058
	ENSG00000008086
	ENSG00000124762
	ENSG00000168564
	ENSG00000147883
	ENSG00000240498
	ENSG00000129355
	ENSG00000153046
	ENSG00000186567
	ENSG00000172216
	ENSG00000099954
	ENSG00000069998
	ENSG00000183307
	ENSG00000170835
	ENSG00000273025
	ENSG00000205923
	ENSG00000125817
	ENSG00000145241
	ENSG00000102901
	ENSG00000166582
	ENSG00000203760
	ENSG00000116198
	ENSG00000168944
	ENSG00000100629
	ENSG00000103995
	ENSG00000143702
	ENSG00000099814
	ENSG00000126001
	ENSG00000198707
	ENSG00000135837
	ENSG00000011523
	ENSG00000148019
	ENSG00000130695
	ENSG00000111860
	ENSG00000121289
	ENSG00000134255
	ENSG00000167123
	ENSG00000100422
	ENSG00000090661
	ENSG00000172831
	ENSG00000172824
	ENSG00000243649
	ENSG00000244255
	ENSG00000197766
	ENSG00000003402
	ENSG00000226312
	ENSG00000163320
	ENSG00000159259
	ENSG00000198824
	ENSG00000235084
	ENSG00000131778
	ENSG00000173575
	ENSG00000124177
	ENSG00000171316
	ENSG00000100888
	ENSG00000177200
	ENSG00000072609
	ENSG00000089199
	ENSG00000110721
	ENSG00000188419
	ENSG00000115561
	ENSG00000254505
	ENSG00000110172
	ENSG00000123989
	ENSG00000111666
	ENSG00000054938
	ENSG00000080644
	ENSG00000169684
	ENSG00000170175
	ENSG00000160716
	ENSG00000135902
	ENSG00000196811
	ENSG00000115526
	ENSG00000175040
	ENSG00000122863
	ENSG00000147119
	ENSG00000160679
	ENSG00000258289
	ENSG00000125954
	ENSG00000005194
	ENSG00000185043
	ENSG00000079432
	ENSG00000237799
	ENSG00000271529
	ENSG00000179583
	ENSG00000100865
	ENSG00000198894
	ENSG00000138433
	ENSG00000230055
	ENSG00000122966
	ENSG00000136026
	ENSG00000217555
	ENSG00000254788
	ENSG00000104879
	ENSG00000131730
	ENSG00000247572
	ENSG00000074054
	ENSG00000011021
	ENSG00000157224
	ENSG00000159261
	ENSG00000080822
	ENSG00000038532
	ENSG00000112782
	ENSG00000130779
	ENSG00000113240
	ENSG00000182372
	ENSG00000074201
	ENSG00000162129
	ENSG00000049656
	ENSG00000158258
	ENSG00000122705
	ENSG00000175416
	ENSG00000070371
	ENSG00000103351
	ENSG00000132361
	ENSG00000131797
	ENSG00000125246
	ENSG00000184220
	ENSG00000166091
	ENSG00000137200
	ENSG00000164309
	ENSG00000169714
	ENSG00000143786
	ENSG00000149970
	ENSG00000148842
	ENSG00000168763
	ENSG00000125107
	ENSG00000113300
	ENSG00000173786
	ENSG00000146910
	ENSG00000166997
	ENSG00000119865
	ENSG00000162852
	ENSG00000242689
	ENSG00000108797
	ENSG00000119397
	ENSG00000181924
	ENSG00000183513
	ENSG00000106078
	ENSG00000166685
	ENSG00000136152
	ENSG00000103051
	ENSG00000133103
	ENSG00000168434
	ENSG00000213380
	ENSG00000121058
	ENSG00000204248
	ENSG00000111799
	ENSG00000204291
	ENSG00000215018
	ENSG00000187498
	ENSG00000169031
	ENSG00000130635
	ENSG00000204262
	ENSG00000142156
	ENSG00000142173
	ENSG00000130309
	ENSG00000198756
	ENSG00000173163
	ENSG00000114744
	ENSG00000149600
	ENSG00000110442
	ENSG00000093010
	ENSG00000122218
	ENSG00000121022
	ENSG00000005243
	ENSG00000115520
	ENSG00000119723
	ENSG00000167186
	ENSG00000088682
	ENSG00000110880
	ENSG00000166260
	ENSG00000014919
	ENSG00000133983
	ENSG00000163626
	ENSG00000240230
	ENSG00000203667
	ENSG00000135940
	ENSG00000237082
	ENSG00000164919
	ENSG00000131174
	ENSG00000127184
	ENSG00000160111
	ENSG00000106034
	ENSG00000168993
	ENSG00000196353
	ENSG00000080819
	ENSG00000104324
	ENSG00000071894
	ENSG00000165934
	ENSG00000119203
	ENSG00000127054
	ENSG00000160917
	ENSG00000111605
	ENSG00000106066
	ENSG00000007545
	ENSG00000113851
	ENSG00000118260
	ENSG00000146592
	ENSG00000005339
	ENSG00000095794
	ENSG00000150938
	ENSG00000088766
	ENSG00000215908
	ENSG00000005469
	ENSG00000140577
	ENSG00000100058
	ENSG00000080200
	ENSG00000233280
	ENSG00000213139
	ENSG00000062485
	ENSG00000139631
	ENSG00000182578
	ENSG00000103653
	ENSG00000113712
	ENSG00000141551
	ENSG00000213923
	ENSG00000169118
	ENSG00000151292
	ENSG00000173546
	ENSG00000104218
	ENSG00000129170
	ENSG00000101138
	ENSG00000258114
	ENSG00000232464
	ENSG00000259891
	ENSG00000273424
	ENSG00000272977
	ENSG00000261188
	ENSG00000260065
	ENSG00000255539
	ENSG00000267748
	ENSG00000273055
	ENSG00000273299
	ENSG00000266903
	ENSG00000267934
	ENSG00000267317
	ENSG00000261596
	ENSG00000260686
	ENSG00000249192
	ENSG00000244921
	ENSG00000267385
	ENSG00000267633
	ENSG00000269792
	ENSG00000253683
	ENSG00000269271
	ENSG00000230551
	ENSG00000159692
	ENSG00000196810
	ENSG00000117151
	ENSG00000245937
	ENSG00000224864
	ENSG00000267383
	ENSG00000263489
	ENSG00000267505
	ENSG00000267405
	ENSG00000263388
	ENSG00000272975
	ENSG00000214970
	ENSG00000273290
	ENSG00000266912
	ENSG00000249655
	ENSG00000251221
	ENSG00000248473
	ENSG00000233937
	ENSG00000250222
	ENSG00000250900
	ENSG00000272093
	ENSG00000254333
	ENSG00000267557
	ENSG00000272367
	ENSG00000268790
	ENSG00000250258
	ENSG00000273217
	ENSG00000255730
	ENSG00000268205
	ENSG00000268166
	ENSG00000263126
	ENSG00000267660
	ENSG00000272869
	ENSG00000270876
	ENSG00000263272
	ENSG00000262099
	ENSG00000253613
	ENSG00000258864
	ENSG00000267581
	ENSG00000267481
	ENSG00000267419
	ENSG00000267565
	ENSG00000258682
	ENSG00000254731
	ENSG00000254595
	ENSG00000261329
	ENSG00000250697
	ENSG00000263234
	ENSG00000262097
	ENSG00000254768
	ENSG00000250240
	ENSG00000249899
	ENSG00000178464
	ENSG00000269693
	ENSG00000269242
	ENSG00000262995
	ENSG00000260751
	ENSG00000177738
	ENSG00000254519
	ENSG00000255426
	ENSG00000250365
	ENSG00000267373
	ENSG00000260824
	ENSG00000247121
	ENSG00000224282
	ENSG00000273018
	ENSG00000271253
	ENSG00000259931
	ENSG00000270759
	ENSG00000272234
	ENSG00000253982
	ENSG00000261427
	ENSG00000264098
	ENSG00000250155
	ENSG00000261731
	ENSG00000176593
	ENSG00000266978
	ENSG00000267607
	ENSG00000246740
	ENSG00000251364
	ENSG00000254578
	ENSG00000269035
	ENSG00000269102
	ENSG00000254064
	ENSG00000248441
	ENSG00000267475
	ENSG00000263424
	ENSG00000268854
	ENSG00000142539
	ENSG00000259955
	ENSG00000258458
	ENSG00000254664
	ENSG00000269237
	ENSG00000268119
	ENSG00000268750
	ENSG00000270804
	ENSG00000269867
	ENSG00000269476
	ENSG00000259236
	ENSG00000268543
	ENSG00000268230
	ENSG00000268049
	ENSG00000259366
	ENSG00000259607
	ENSG00000234750
	ENSG00000271717
	ENSG00000259899
	ENSG00000255372
	ENSG00000244998
	ENSG00000259212
	ENSG00000259314
	ENSG00000254744
	ENSG00000259219
	ENSG00000188897
	ENSG00000215302
	ENSG00000270055
	ENSG00000269825
	ENSG00000269755
	ENSG00000234848
	ENSG00000254152
	ENSG00000267124
	ENSG00000261093
	ENSG00000268199
	ENSG00000273189
	ENSG00000269469
	ENSG00000267765
	ENSG00000269139
	ENSG00000272945
	ENSG00000141979
	ENSG00000060069
	ENSG00000175215
	ENSG00000150281
	ENSG00000183230
	ENSG00000198561
	ENSG00000047230
	ENSG00000064601
	ENSG00000164733
	ENSG00000103811
	ENSG00000143387
	ENSG00000101160
	ENSG00000085733
	ENSG00000174177
	ENSG00000108094
	ENSG00000139842
	ENSG00000119929
	ENSG00000257923
	ENSG00000153015
	ENSG00000107562
	ENSG00000138755
	ENSG00000160683
	ENSG00000154832
	ENSG00000173681
	ENSG00000185753
	ENSG00000162144
	ENSG00000174151
	ENSG00000114395
	ENSG00000159348
	ENSG00000100243
	ENSG00000215883
	ENSG00000165168
	ENSG00000172115
	ENSG00000161544
	ENSG00000187954
	ENSG00000119004
	ENSG00000130649
	ENSG00000134716
	ENSG00000155016
	ENSG00000146233
	ENSG00000187048
	ENSG00000265787
	ENSG00000186377
	ENSG00000120306
	ENSG00000108669
	ENSG00000100592
	ENSG00000146122
	ENSG00000153071
	ENSG00000136848
	ENSG00000173402
	ENSG00000164535
	ENSG00000149476
	ENSG00000112977
	ENSG00000196730
	ENSG00000035664
	ENSG00000070190
	ENSG00000115866
	ENSG00000204209
	ENSG00000136279
	ENSG00000105516
	ENSG00000138231
	ENSG00000139990
	ENSG00000143164
	ENSG00000132716
	ENSG00000258465
	ENSG00000172992
	ENSG00000146038
	ENSG00000166341
	ENSG00000170390
	ENSG00000198924
	ENSG00000162290
	ENSG00000163357
	ENSG00000175203
	ENSG00000166847
	ENSG00000104671
	ENSG00000043093
	ENSG00000169738
	ENSG00000167986
	ENSG00000134574
	ENSG00000085788
	ENSG00000197312
	ENSG00000145358
	ENSG00000181418
	ENSG00000162733
	ENSG00000198171
	ENSG00000013573
	ENSG00000233614
	ENSG00000227159
	ENSG00000236397
	ENSG00000248472
	ENSG00000214826
	ENSG00000259165
	ENSG00000255220
	ENSG00000168872
	ENSG00000165732
	ENSG00000124228
	ENSG00000125485
	ENSG00000198563
	ENSG00000198231
	ENSG00000145833
	ENSG00000213782
	ENSG00000185163
	ENSG00000118197
	ENSG00000110367
	ENSG00000181381
	ENSG00000177030
	ENSG00000158796
	ENSG00000140995
	ENSG00000124795
	ENSG00000213047
	ENSG00000105339
	ENSG00000174485
	ENSG00000198837
	ENSG00000184014
	ENSG00000100150
	ENSG00000155792
	ENSG00000072849
	ENSG00000099958
	ENSG00000175084
	ENSG00000100418
	ENSG00000140543
	ENSG00000182108
	ENSG00000204311
	ENSG00000185000
	ENSG00000070413
	ENSG00000237517
	ENSG00000128191
	ENSG00000065357
	ENSG00000077044
	ENSG00000157680
	ENSG00000145214
	ENSG00000228716
	ENSG00000178700
	ENSG00000157379
	ENSG00000167536
	ENSG00000109016
	ENSG00000169084
	ENSG00000181192
	ENSG00000204560
	ENSG00000132153
	ENSG00000089876
	ENSG00000005100
	ENSG00000134815
	ENSG00000150990
	ENSG00000108406
	ENSG00000163214
	ENSG00000131504
	ENSG00000147202
	ENSG00000101191
	ENSG00000197406
	ENSG00000258498
	ENSG00000160305
	ENSG00000151240
	ENSG00000176490
	ENSG00000162595
	ENSG00000138463
	ENSG00000083520
	ENSG00000154309
	ENSG00000150764
	ENSG00000130826
	ENSG00000214397
	ENSG00000050165
	ENSG00000164741
	ENSG00000150672
	ENSG00000080845
	ENSG00000171462
	ENSG00000128917
	ENSG00000178028
	ENSG00000198947
	ENSG00000132837
	ENSG00000158856
	ENSG00000104093
	ENSG00000154099
	ENSG00000114841
	ENSG00000197653
	ENSG00000250091
	ENSG00000105877
	ENSG00000174844
	ENSG00000187775
	ENSG00000086061
	ENSG00000140403
	ENSG00000132002
	ENSG00000090520
	ENSG00000164031
	ENSG00000162616
	ENSG00000105993
	ENSG00000172404
	ENSG00000128590
	ENSG00000138246
	ENSG00000135392
	ENSG00000120675
	ENSG00000116138
	ENSG00000104129
	ENSG00000170946
	ENSG00000115137
	ENSG00000224165
	ENSG00000102580
	ENSG00000247400
	ENSG00000101152
	ENSG00000163793
	ENSG00000168259
	ENSG00000126698
	ENSG00000213551
	ENSG00000119661
	ENSG00000213918
	ENSG00000013563
	ENSG00000256453
	ENSG00000179532
	ENSG00000259660
	ENSG00000079805
	ENSG00000107554
	ENSG00000227695
	ENSG00000119772
	ENSG00000123992
	ENSG00000101457
	ENSG00000135905
	ENSG00000128512
	ENSG00000147459
	ENSG00000116641
	ENSG00000107099
	ENSG00000088387
	ENSG00000206052
	ENSG00000175920
	ENSG00000083097
	ENSG00000172269
	ENSG00000166171
	ENSG00000133884
	ENSG00000205683
	ENSG00000134146
	ENSG00000000419
	ENSG00000136908
	ENSG00000074603
	ENSG00000229358
	ENSG00000227855
	ENSG00000162961
	ENSG00000092964
	ENSG00000144045
	ENSG00000117505
	ENSG00000136048
	ENSG00000156171
	ENSG00000175550
	ENSG00000185721
	ENSG00000113360
	ENSG00000157538
	ENSG00000230366
	ENSG00000171451
	ENSG00000151914
	ENSG00000125868
	ENSG00000133059
	ENSG00000134769
	ENSG00000169570
	ENSG00000105865
	ENSG00000079393
	ENSG00000167065
	ENSG00000112679
	ENSG00000198842
	ENSG00000139318
	ENSG00000128951
	ENSG00000254063
	ENSG00000004975
	ENSG00000161202
	ENSG00000197102
	ENSG00000158560
	ENSG00000187240
	ENSG00000088986
	ENSG00000264364
	ENSG00000165169
	ENSG00000157540
	ENSG00000135636
	ENSG00000261771
	ENSG00000198919
	ENSG00000167967
	ENSG00000103356
	ENSG00000233690
	ENSG00000108001
	ENSG00000117298
	ENSG00000104823
	ENSG00000121310
	ENSG00000167969
	ENSG00000038358
	ENSG00000134109
	ENSG00000116406
	ENSG00000107223
	ENSG00000102189
	ENSG00000233324
	ENSG00000104529
	ENSG00000228887
	ENSG00000103319
	ENSG00000132394
	ENSG00000122547
	ENSG00000178852
	ENSG00000203666
	ENSG00000177685
	ENSG00000096093
	ENSG00000115468
	ENSG00000100842
	ENSG00000138798
	ENSG00000172889
	ENSG00000146648
	ENSG00000135766
	ENSG00000115504
	ENSG00000173442
	ENSG00000110047
	ENSG00000024422
	ENSG00000176396
	ENSG00000173812
	ENSG00000173674
	ENSG00000144895
	ENSG00000086232
	ENSG00000145191
	ENSG00000143486
	ENSG00000175390
	ENSG00000104131
	ENSG00000179523
	ENSG00000178982
	ENSG00000149100
	ENSG00000135930
	ENSG00000163412
	ENSG00000148730
	ENSG00000243056
	ENSG00000184708
	ENSG00000132507
	ENSG00000158417
	ENSG00000006744
	ENSG00000109381
	ENSG00000158711
	ENSG00000105656
	ENSG00000118985
	ENSG00000155849
	ENSG00000062598
	ENSG00000179387
	ENSG00000115459
	ENSG00000049540
	ENSG00000066322
	ENSG00000134759
	ENSG00000161671
	ENSG00000197774
	ENSG00000186998
	ENSG00000138080
	ENSG00000066629
	ENSG00000125746
	ENSG00000149499
	ENSG00000143924
	ENSG00000165521
	ENSG00000214595
	ENSG00000213853
	ENSG00000229847
	ENSG00000154380
	ENSG00000171617
	ENSG00000149218
	ENSG00000106991
	ENSG00000167280
	ENSG00000124074
	ENSG00000074800
	ENSG00000132199
	ENSG00000120658
	ENSG00000001561
	ENSG00000112796
	ENSG00000239959
	ENSG00000256589
	ENSG00000167302
	ENSG00000226688
	ENSG00000054179
	ENSG00000223797
	ENSG00000187097
	ENSG00000198018
	ENSG00000188833
	ENSG00000163378
	ENSG00000100393
	ENSG00000183495
	ENSG00000079819
	ENSG00000129595
	ENSG00000224032
	ENSG00000095203
	ENSG00000115109
	ENSG00000166947
	ENSG00000120616
	ENSG00000152223
	ENSG00000154928
	ENSG00000120915
	ENSG00000105131
	ENSG00000112425
	ENSG00000072134
	ENSG00000235397
	ENSG00000127527
	ENSG00000164307
	ENSG00000164308
	ENSG00000178568
	ENSG00000082805
	ENSG00000012061
	ENSG00000175595
	ENSG00000225830
	ENSG00000182150
	ENSG00000105722
	ENSG00000157554
	ENSG00000125991
	ENSG00000104626
	ENSG00000104714
	ENSG00000164010
	ENSG00000099219
	ENSG00000089248
	ENSG00000116285
	ENSG00000233056
	ENSG00000141446
	ENSG00000089048
	ENSG00000144488
	ENSG00000091831
	ENSG00000140009
	ENSG00000173153
	ENSG00000139641
	ENSG00000143845
	ENSG00000142694
	ENSG00000182944
	ENSG00000131558
	ENSG00000138190
	ENSG00000116903
	ENSG00000157036
	ENSG00000077348
	ENSG00000182197
	ENSG00000151348
	ENSG00000012232
	ENSG00000112319
	ENSG00000188107
	ENSG00000108799
	ENSG00000106462
	ENSG00000092820
	ENSG00000181104
	ENSG00000127533
	ENSG00000117525
	ENSG00000185104
	ENSG00000113194
	ENSG00000180185
	ENSG00000115042
	ENSG00000144199
	ENSG00000183688
	ENSG00000167106
	ENSG00000162636
	ENSG00000133193
	ENSG00000266486
	ENSG00000065809
	ENSG00000166801
	ENSG00000055147
	ENSG00000198420
	ENSG00000197798
	ENSG00000112584
	ENSG00000184083
	ENSG00000156504
	ENSG00000135842
	ENSG00000136830
	ENSG00000234545
	ENSG00000154153
	ENSG00000141699
	ENSG00000138640
	ENSG00000031003
	ENSG00000148541
	ENSG00000138286
	ENSG00000189292
	ENSG00000145642
	ENSG00000051009
	ENSG00000151553
	ENSG00000156050
	ENSG00000054965
	ENSG00000113391
	ENSG00000163322
	ENSG00000151327
	ENSG00000119906
	ENSG00000189320
	ENSG00000111879
	ENSG00000185958
	ENSG00000135436
	ENSG00000135063
	ENSG00000172775
	ENSG00000125386
	ENSG00000146067
	ENSG00000165837
	ENSG00000172366
	ENSG00000144649
	ENSG00000165669
	ENSG00000163946
	ENSG00000124098
	ENSG00000145975
	ENSG00000164970
	ENSG00000178761
	ENSG00000152726
	ENSG00000166262
	ENSG00000219626
	ENSG00000225828
	ENSG00000178033
	ENSG00000122376
	ENSG00000185112
	ENSG00000197872
	ENSG00000167695
	ENSG00000143409
	ENSG00000042062
	ENSG00000165716
	ENSG00000142530
	ENSG00000126882
	ENSG00000105523
	ENSG00000168672
	ENSG00000145002
	ENSG00000182118
	ENSG00000171847
	ENSG00000176853
	ENSG00000166595
	ENSG00000171262
	ENSG00000158169
	ENSG00000112039
	ENSG00000183161
	ENSG00000140525
	ENSG00000115392
	ENSG00000064763
	ENSG00000152767
	ENSG00000006607
	ENSG00000116120
	ENSG00000118246
	ENSG00000124279
	ENSG00000086570
	ENSG00000149806
	ENSG00000077942
	ENSG00000163520
	ENSG00000166147
	ENSG00000130957
	ENSG00000127452
	ENSG00000161040
	ENSG00000145743
	ENSG00000108306
	ENSG00000197361
	ENSG00000183580
	ENSG00000214050
	ENSG00000134452
	ENSG00000135108
	ENSG00000143756
	ENSG00000178974
	ENSG00000163833
	ENSG00000037637
	ENSG00000204923
	ENSG00000100225
	ENSG00000112146
[truncated: 14,486 more rows]

## Sheet: Post-Traning_PD
Genes of Interest in PD	Unique Post-Training Genes edited by ADAR	Unique Genes of Interest in PD edited in Post-Training samples
ENSG00000005893	ENSG00000128274	ENSG00000005893
ENSG00000007171	ENSG00000115977	ENSG00000007171
ENSG00000067182	ENSG00000087884	ENSG00000072274
ENSG00000072274	ENSG00000157426	ENSG00000072310
ENSG00000072310	ENSG00000167972	ENSG00000075975
ENSG00000075975	ENSG00000154265	ENSG00000100393
ENSG00000100292	ENSG00000154262	ENSG00000103415
ENSG00000100393	ENSG00000141338	ENSG00000106299
ENSG00000103415	ENSG00000005471	ENSG00000116984
ENSG00000106299	ENSG00000197150	ENSG00000116991
ENSG00000116984	ENSG00000124574	ENSG00000123908
ENSG00000116991	ENSG00000108846	ENSG00000130787
ENSG00000123908	ENSG00000114770	ENSG00000131828
ENSG00000130787	ENSG00000069431	ENSG00000131981
ENSG00000131828	ENSG00000204574	ENSG00000138760
ENSG00000131981	ENSG00000161204	ENSG00000145632
ENSG00000135823	ENSG00000100997	ENSG00000164733
ENSG00000138760	ENSG00000204427	ENSG00000167136
ENSG00000145632	ENSG00000129968	ENSG00000167792
ENSG00000164733	ENSG00000140526	ENSG00000167978
ENSG00000167136	ENSG00000158201	ENSG00000171791
ENSG00000167244	ENSG00000163686	ENSG00000181019
ENSG00000167792	ENSG00000138443	ENSG00000181852
ENSG00000167978	ENSG00000097007	ENSG00000185591
ENSG00000169252	ENSG00000143322	ENSG00000185630
ENSG00000171791	ENSG00000099204	ENSG00000198959
ENSG00000176907	ENSG00000163995	ENSG00000204264
ENSG00000181019	ENSG00000173210	ENSG00000205268
ENSG00000181852	ENSG00000114626	ENSG00000240583
ENSG00000185591	ENSG00000166016	ENSG00000245532
ENSG00000185630	ENSG00000273212
ENSG00000198959	ENSG00000185065
ENSG00000204264	ENSG00000273300
ENSG00000205268	ENSG00000224138
ENSG00000240583	ENSG00000264908
ENSG00000242114	ENSG00000239791
ENSG00000245532	ENSG00000269026
ENSG00000260032	ENSG00000228113
	ENSG00000236754
	ENSG00000268163
	ENSG00000226851
	ENSG00000230612
	ENSG00000266727
	ENSG00000241057
	ENSG00000223374
	ENSG00000196295
	ENSG00000225521
	ENSG00000268030
	ENSG00000268983
	ENSG00000233852
	ENSG00000255513
	ENSG00000259114
	ENSG00000269604
	ENSG00000229108
	ENSG00000225974
	ENSG00000228649
	ENSG00000267090
	ENSG00000206044
	ENSG00000244563
	ENSG00000178430
	ENSG00000267045
	ENSG00000226323
	ENSG00000205821
	ENSG00000269094
	ENSG00000204957
	ENSG00000268643
	ENSG00000243762
	ENSG00000269194
	ENSG00000235478
	ENSG00000250261
	ENSG00000269124
	ENSG00000267268
	ENSG00000269696
	ENSG00000231312
	ENSG00000224063
	ENSG00000227946
	ENSG00000231955
	ENSG00000242539
	ENSG00000264051
	ENSG00000233870
	ENSG00000234281
	ENSG00000232642
	ENSG00000268397
	ENSG00000230259
	ENSG00000248166
	ENSG00000234436
	ENSG00000167970
	ENSG00000237718
	ENSG00000203343
	ENSG00000259972
	ENSG00000259952
	ENSG00000224467
	ENSG00000223911
	ENSG00000233143
	ENSG00000224152
	ENSG00000223960
	ENSG00000178550
	ENSG00000256121
	ENSG00000221595
	ENSG00000261611
	ENSG00000267216
	ENSG00000267729
	ENSG00000264577
	ENSG00000215781
	ENSG00000268434
	ENSG00000240401
	ENSG00000238273
	ENSG00000243389
	ENSG00000260597
	ENSG00000253406
	ENSG00000266728
	ENSG00000228363
	ENSG00000212061
	ENSG00000267858
	ENSG00000233559
	ENSG00000231367
	ENSG00000229413
	ENSG00000237039
	ENSG00000267896
	ENSG00000269352
	ENSG00000268047
	ENSG00000256383
	ENSG00000264333
	ENSG00000267531
	ENSG00000224512
	ENSG00000214135
	ENSG00000204533
	ENSG00000224713
	ENSG00000268028
	ENSG00000233912
	ENSG00000260740
	ENSG00000143429
	ENSG00000197334
	ENSG00000224884
	ENSG00000257026
	ENSG00000252187
	ENSG00000227432
	ENSG00000234136
	ENSG00000269445
	ENSG00000235070
	ENSG00000236682
	ENSG00000266347
	ENSG00000237126
	ENSG00000235837
	ENSG00000225975
	ENSG00000254094
	ENSG00000233611
	ENSG00000222939
	ENSG00000204460
	ENSG00000259820
	ENSG00000212694
	ENSG00000268076
	ENSG00000196737
	ENSG00000232941
	ENSG00000250404
	ENSG00000236234
	ENSG00000233527
	ENSG00000265084
	ENSG00000204872
	ENSG00000269460
	ENSG00000269175
	ENSG00000246575
	ENSG00000238217
	ENSG00000256005
	ENSG00000225205
	ENSG00000235009
	ENSG00000225057
	ENSG00000236432
	ENSG00000235042
	ENSG00000269074
	ENSG00000203484
	ENSG00000225981
	ENSG00000236307
	ENSG00000266621
	ENSG00000203392
	ENSG00000236007
	ENSG00000228496
	ENSG00000232013
	ENSG00000221338
	ENSG00000266491
	ENSG00000224232
	ENSG00000268788
	ENSG00000264839
	ENSG00000212768
	ENSG00000235351
	ENSG00000248341
	ENSG00000233991
	ENSG00000262728
	ENSG00000226155
	ENSG00000175911
	ENSG00000250443
	ENSG00000267986
	ENSG00000213519
	ENSG00000184551
	ENSG00000198150
	ENSG00000226871
	ENSG00000224479
	ENSG00000267270
	ENSG00000267251
	ENSG00000263853
	ENSG00000060971
	ENSG00000167315
	ENSG00000132142
	ENSG00000076555
	ENSG00000111271
	ENSG00000177646
	ENSG00000122971
	ENSG00000131584
	ENSG00000181513
	ENSG00000135847
	ENSG00000110455
	ENSG00000102977
	ENSG00000177076
	ENSG00000122729
	ENSG00000100412
	ENSG00000177465
	ENSG00000101473
	ENSG00000147174
	ENSG00000167107
	ENSG00000176715
	ENSG00000151726
	ENSG00000068366
	ENSG00000197142
	ENSG00000005187
	ENSG00000183549
	ENSG00000154930
	ENSG00000072110
	ENSG00000077522
	ENSG00000131966
	ENSG00000138107
	ENSG00000121989
	ENSG00000114739
	ENSG00000139567
	ENSG00000119640
	ENSG00000170634
	ENSG00000240616
	ENSG00000267120
	ENSG00000196839
	ENSG00000143537
	ENSG00000229186
	ENSG00000139985
	ENSG00000114948
	ENSG00000142303
	ENSG00000145808
	ENSG00000249421
	ENSG00000160710
	ENSG00000197381
	ENSG00000065457
	ENSG00000133597
	ENSG00000163050
	ENSG00000123815
	ENSG00000078295
	ENSG00000129467
	ENSG00000121281
	ENSG00000162104
	ENSG00000087274
	ENSG00000006831
	ENSG00000148671
	ENSG00000272734
	ENSG00000156110
	ENSG00000101126
	ENSG00000153531
	ENSG00000222040
	ENSG00000100077
	ENSG00000185100
	ENSG00000257096
	ENSG00000238039
	ENSG00000267786
	ENSG00000229047
	ENSG00000272991
	ENSG00000254533
	ENSG00000255085
	ENSG00000184596
	ENSG00000157510
	ENSG00000172493
	ENSG00000157985
	ENSG00000135439
	ENSG00000255737
	ENSG00000173744
	ENSG00000106351
	ENSG00000164252
	ENSG00000006530
	ENSG00000116771
	ENSG00000092847
	ENSG00000126070
	ENSG00000134698
	ENSG00000160216
	ENSG00000155189
	ENSG00000018510
	ENSG00000188157
	ENSG00000159723
	ENSG00000168710
	ENSG00000126705
	ENSG00000135541
	ENSG00000100591
	ENSG00000042286
	ENSG00000146416
	ENSG00000164022
	ENSG00000110711
	ENSG00000270726
	ENSG00000108599
	ENSG00000241978
	ENSG00000151320
	ENSG00000105127
	ENSG00000011243
	ENSG00000127914
	ENSG00000162641
	ENSG00000165568
	ENSG00000053371
	ENSG00000229020
	ENSG00000105221
	ENSG00000111780
	ENSG00000203583
	ENSG00000226989
	ENSG00000267918
	ENSG00000266684
	ENSG00000263448
	ENSG00000260669
	ENSG00000268130
	ENSG00000269515
	ENSG00000265677
	ENSG00000221100
	ENSG00000259171
	ENSG00000263875
	ENSG00000264677
	ENSG00000234603
	ENSG00000266816
	ENSG00000269295
	ENSG00000267802
	ENSG00000176868
	ENSG00000252918
	ENSG00000264338
	ENSG00000215972
	ENSG00000238876
	ENSG00000255905
	ENSG00000257033
	ENSG00000268781
	ENSG00000232850
	ENSG00000220023
	ENSG00000244180
	ENSG00000264827
	ENSG00000266219
	ENSG00000231360
	ENSG00000222518
	ENSG00000212066
	ENSG00000264022
	ENSG00000256498
	ENSG00000023330
	ENSG00000246022
	ENSG00000112294
	ENSG00000119711
	ENSG00000242849
	ENSG00000182858
	ENSG00000091542
	ENSG00000198796
	ENSG00000136383
	ENSG00000178038
	ENSG00000156150
	ENSG00000110497
	ENSG00000123505
	ENSG00000104899
	ENSG00000181754
	ENSG00000144233
	ENSG00000151743
	ENSG00000126016
	ENSG00000116748
	ENSG00000116337
	ENSG00000145020
	ENSG00000240038
	ENSG00000153107
	ENSG00000141552
	ENSG00000166295
	ENSG00000196510
	ENSG00000214274
	ENSG00000013523
	ENSG00000174606
	ENSG00000145362
	ENSG00000153930
	ENSG00000185722
	ENSG00000154122
	ENSG00000131503
	ENSG00000254996
	ENSG00000176915
	ENSG00000144504
	ENSG00000164331
	ENSG00000088448
	ENSG00000101745
	ENSG00000076513
	ENSG00000198720
	ENSG00000134461
	ENSG00000132466
	ENSG00000107890
	ENSG00000154065
	ENSG00000135976
	ENSG00000137494
	ENSG00000065413
	ENSG00000236977
	ENSG00000100124
	ENSG00000135299
	ENSG00000156381
	ENSG00000064999
	ENSG00000185046
	ENSG00000163516
	ENSG00000171714
	ENSG00000177119
	ENSG00000074855
	ENSG00000143401
	ENSG00000169604
	ENSG00000135046
	ENSG00000122359
	ENSG00000196975
	ENSG00000164111
	ENSG00000138279
	ENSG00000273017
	ENSG00000273271
	ENSG00000249624
	ENSG00000249209
	ENSG00000272657
	ENSG00000251357
	ENSG00000224205
	ENSG00000255139
	ENSG00000267976
	ENSG00000233818
	ENSG00000231324
	ENSG00000221631
	ENSG00000266606
	ENSG00000225331
	ENSG00000237604
	ENSG00000236304
	ENSG00000264991
	ENSG00000267937
	ENSG00000228404
	ENSG00000232692
	ENSG00000197934
	ENSG00000264009
	ENSG00000254614
	ENSG00000254501
	ENSG00000266854
	ENSG00000256514
	ENSG00000166747
	ENSG00000196961
	ENSG00000183020
	ENSG00000006125
	ENSG00000065000
	ENSG00000185009
	ENSG00000070718
	ENSG00000157823
	ENSG00000081014
	ENSG00000053770
	ENSG00000120868
	ENSG00000166313
	ENSG00000163697
	ENSG00000175279
	ENSG00000251503
	ENSG00000101474
	ENSG00000235910
	ENSG00000244509
	ENSG00000243811
	ENSG00000128284
	ENSG00000221963
	ENSG00000178878
	ENSG00000155008
	ENSG00000157500
	ENSG00000137074
	ENSG00000171885
	ENSG00000260372
	ENSG00000169083
	ENSG00000120318
	ENSG00000101199
	ENSG00000149182
	ENSG00000242247
	ENSG00000066777
	ENSG00000081181
	ENSG00000186103
	ENSG00000071205
	ENSG00000198826
	ENSG00000140750
	ENSG00000107863
	ENSG00000138639
	ENSG00000145819
	ENSG00000159314
	ENSG00000186517
	ENSG00000031081
	ENSG00000160007
	ENSG00000089820
	ENSG00000006740
	ENSG00000100852
	ENSG00000047648
	ENSG00000241484
	ENSG00000076928
	ENSG00000196914
	ENSG00000198844
	ENSG00000104880
	ENSG00000116584
	ENSG00000240771
	ENSG00000183111
	ENSG00000137135
	ENSG00000136002
	ENSG00000129675
	ENSG00000117713
	ENSG00000049618
	ENSG00000189079
	ENSG00000032219
	ENSG00000196843
	ENSG00000166233
	ENSG00000177479
	ENSG00000175414
	ENSG00000162980
	ENSG00000228431
	ENSG00000170540
	ENSG00000134108
	ENSG00000118690
	ENSG00000140691
	ENSG00000135931
	ENSG00000196440
	ENSG00000143437
	ENSG00000163466
	ENSG00000241553
	ENSG00000128989
	ENSG00000137486
	ENSG00000197070
	ENSG00000140450
	ENSG00000113273
	ENSG00000129744
	ENSG00000156219
	ENSG00000111339
	ENSG00000167311
	ENSG00000099889
	ENSG00000153317
	ENSG00000146926
	ENSG00000165192
	ENSG00000196372
	ENSG00000239388
	ENSG00000146809
	ENSG00000161664
	ENSG00000267080
	ENSG00000182177
	ENSG00000100628
	ENSG00000148331
	ENSG00000116539
	ENSG00000213199
	ENSG00000108381
	ENSG00000169696
	ENSG00000171456
	ENSG00000143970
	ENSG00000160072
	ENSG00000107669
	ENSG00000170653
	ENSG00000152348
	ENSG00000145782
	ENSG00000126775
	ENSG00000085978
	ENSG00000168010
	ENSG00000144848
	ENSG00000101844
	ENSG00000197548
	ENSG00000198925
	ENSG00000168874
	ENSG00000068650
	ENSG00000105726
	ENSG00000159363
	ENSG00000133657
	ENSG00000132681
	ENSG00000143153
	ENSG00000101892
	ENSG00000174437
	ENSG00000070961
	ENSG00000157087
	ENSG00000058668
	ENSG00000165629
	ENSG00000116459
	ENSG00000159199
	ENSG00000167863
	ENSG00000167283
	ENSG00000241837
	ENSG00000125375
	ENSG00000205464
	ENSG00000259784
	ENSG00000185883
	ENSG00000159720
	ENSG00000171130
	ENSG00000204934
	ENSG00000128524
	ENSG00000254870
	ENSG00000165240
	ENSG00000124406
	ENSG00000143515
	ENSG00000166377
	ENSG00000123472
	ENSG00000088812
	ENSG00000107518
	ENSG00000085224
	ENSG00000124788
	ENSG00000224470
	ENSG00000204842
	ENSG00000163635
	ENSG00000146776
	ENSG00000162650
	ENSG00000253719
	ENSG00000087586
	ENSG00000158321
	ENSG00000135407
	ENSG00000105778
	ENSG00000166148
	ENSG00000126895
	ENSG00000103126
	ENSG00000167601
	ENSG00000176597
	ENSG00000135454
	ENSG00000118276
	ENSG00000186318
	ENSG00000156273
	ENSG00000248476
	ENSG00000112182
	ENSG00000156735
	ENSG00000204463
	ENSG00000140320
	ENSG00000006453
	ENSG00000175334
	ENSG00000172530
	ENSG00000198604
	ENSG00000123636
	ENSG00000214413
	ENSG00000179941
	ENSG00000140463
	ENSG00000163093
	ENSG00000114439
	ENSG00000075790
	ENSG00000137936
	ENSG00000116752
	ENSG00000141376
	ENSG00000107949
	ENSG00000153094
	ENSG00000099968
	ENSG00000121380
	ENSG00000129473
	ENSG00000258643
	ENSG00000161940
	ENSG00000186174
	ENSG00000197580
	ENSG00000074582
	ENSG00000161267
	ENSG00000245573
	ENSG00000145734
	ENSG00000224886
	ENSG00000127325
	ENSG00000103429
	ENSG00000180535
	ENSG00000122870
	ENSG00000015475
	ENSG00000136717
	ENSG00000270181
	ENSG00000135441
	ENSG00000196072
	ENSG00000106605
	ENSG00000090013
	ENSG00000258565
	ENSG00000138756
	ENSG00000112175
	ENSG00000183682
	ENSG00000116985
	ENSG00000107779
	ENSG00000204217
	ENSG00000165733
	ENSG00000176171
	ENSG00000104765
	ENSG00000145919
	ENSG00000038219
	ENSG00000225439
	ENSG00000136122
	ENSG00000157764
	ENSG00000012048
	ENSG00000100425
	ENSG00000169925
	ENSG00000141867
	ENSG00000166164
	ENSG00000112983
	ENSG00000158019
	ENSG00000164713
	ENSG00000078725
	ENSG00000113460
	ENSG00000185658
	ENSG00000165288
	ENSG00000168000
	ENSG00000095564
	ENSG00000233436
	ENSG00000222009
	ENSG00000133243
	ENSG00000011114
	ENSG00000183826
	ENSG00000226533
	ENSG00000159388
	ENSG00000010671
	ENSG00000112763
	ENSG00000113303
	ENSG00000165810
	ENSG00000166167
	ENSG00000154473
	ENSG00000112276
	ENSG00000203808
	ENSG00000215933
	ENSG00000215447
	ENSG00000265148
	ENSG00000136261
	ENSG00000165507
	ENSG00000148655
	ENSG00000155640
	ENSG00000107815
	ENSG00000177354
	ENSG00000120029
	ENSG00000171067
	ENSG00000211450
	ENSG00000185522
	ENSG00000149179
	ENSG00000149300
	ENSG00000182919
	ENSG00000110696
	ENSG00000166352
	ENSG00000168005
	ENSG00000047621
	ENSG00000157895
	ENSG00000182993
	ENSG00000174456
	ENSG00000215277
	ENSG00000139971
	ENSG00000257028
	ENSG00000259642
	ENSG00000250021
	ENSG00000167173
	ENSG00000169609
	ENSG00000186073
	ENSG00000128891
	ENSG00000183324
	ENSG00000166780
	ENSG00000166455
	ENSG00000140688
	ENSG00000103544
	ENSG00000166246
	ENSG00000260456
	ENSG00000186665
	ENSG00000178927
	ENSG00000141219
	ENSG00000224877
	ENSG00000176912
	ENSG00000177025
	ENSG00000228300
	ENSG00000104979
	ENSG00000188493
	ENSG00000108561
	ENSG00000133466
	ENSG00000182326
	ENSG00000197982
	ENSG00000162913
	ENSG00000116667
	ENSG00000142686
	ENSG00000157181
	ENSG00000117616
	ENSG00000174407
	ENSG00000174403
	ENSG00000088854
	ENSG00000101220
	ENSG00000222018
	ENSG00000160221
	ENSG00000215012
	ENSG00000242259
	ENSG00000111731
	ENSG00000241962
	ENSG00000118961
	ENSG00000168887
	ENSG00000182600
	ENSG00000187699
	ENSG00000125730
	ENSG00000163608
	ENSG00000131379
	ENSG00000163424
	ENSG00000163632
	ENSG00000138658
	ENSG00000164096
	ENSG00000082213
	ENSG00000181904
	ENSG00000197536
	ENSG00000145965
	ENSG00000213204
	ENSG00000243587
	ENSG00000185689
	ENSG00000204420
	ENSG00000204387
	ENSG00000112308
	ENSG00000198663
	ENSG00000146826
	ENSG00000122783
	ENSG00000146963
	ENSG00000176919
	ENSG00000148120
	ENSG00000203993
	ENSG00000157653
	ENSG00000107159
	ENSG00000135932
	ENSG00000102547
	ENSG00000134508
	ENSG00000157782
	ENSG00000105507
	ENSG00000160325
	ENSG00000151067
	ENSG00000246627
	ENSG00000081248
	ENSG00000153956
	ENSG00000108878
	ENSG00000130433
	ENSG00000151893
	ENSG00000219188
	ENSG00000084774
	ENSG00000012822
	ENSG00000136436
	ENSG00000134072
	ENSG00000070808
	ENSG00000145349
	ENSG00000148660
	ENSG00000118200
	ENSG00000171735
	ENSG00000144712
	ENSG00000171302
	ENSG00000112186
	ENSG00000014216
	ENSG00000092529
	ENSG00000131375
	ENSG00000116489
	ENSG00000077549
	ENSG00000132357
	ENSG00000153048
	ENSG00000213995
	ENSG00000110619
	ENSG00000247473
	ENSG00000272168
	ENSG00000137812
	ENSG00000259758
	ENSG00000127995
	ENSG00000147044
	ENSG00000138794
	ENSG00000143318
	ENSG00000153113
	ENSG00000130940
	ENSG00000078699
	ENSG00000067955
	ENSG00000114423
	ENSG00000145439
	ENSG00000094916
	ENSG00000100307
	ENSG00000100211
	ENSG00000048342
	ENSG00000188649
	ENSG00000060339
	ENSG00000173581
	ENSG00000159884
	ENSG00000103021
	ENSG00000007080
	ENSG00000169193
	ENSG00000244607
	ENSG00000004766
	ENSG00000100147
	ENSG00000185298
	ENSG00000175455
	ENSG00000170160
	ENSG00000135205
	ENSG00000183401
	ENSG00000154479
	ENSG00000154781
	ENSG00000119636
	ENSG00000197816
	ENSG00000177868
	ENSG00000147419
	ENSG00000141519
	ENSG00000176155
	ENSG00000133773
	ENSG00000183273
	ENSG00000130783
	ENSG00000162069
	ENSG00000162004
	ENSG00000091986
	ENSG00000205476
	ENSG00000110104
	ENSG00000115355
	ENSG00000137500
	ENSG00000123106
	ENSG00000119242
	ENSG00000262484
	ENSG00000213927
	ENSG00000166946
	ENSG00000138764
	ENSG00000107443
	ENSG00000090061
	ENSG00000163660
	ENSG00000221978
	ENSG00000082258
	ENSG00000108100
	ENSG00000163249
	ENSG00000183625
	ENSG00000151014
	ENSG00000184305
	ENSG00000146731
	ENSG00000103855
	ENSG00000186407
	ENSG00000241399
	ENSG00000174059
	ENSG00000004468
	ENSG00000117877
	ENSG00000143119
	ENSG00000085063
	ENSG00000129226
	ENSG00000002586
	ENSG00000117399
	ENSG00000094880
	ENSG00000143776
	ENSG00000198752
	ENSG00000149798
	ENSG00000179604
	ENSG00000197622
	ENSG00000111665
	ENSG00000140945
	ENSG00000149654
	ENSG00000179242
	ENSG00000065883
	ENSG00000058091
	ENSG00000059758
	ENSG00000123374
	ENSG00000250506
	ENSG00000135446
	ENSG00000101391
	ENSG00000136861
	ENSG00000132964
	ENSG00000145996
	ENSG00000100490
	ENSG00000008086
	ENSG00000185267
	ENSG00000101290
	ENSG00000186567
	ENSG00000176395
	ENSG00000245848
	ENSG00000178863
	ENSG00000267296
	ENSG00000115816
	ENSG00000218739
	ENSG00000099954
	ENSG00000183307
	ENSG00000048740
	ENSG00000213753
	ENSG00000126001
	ENSG00000135837
	ENSG00000166037
	ENSG00000130695
	ENSG00000258890
	ENSG00000172828
	ENSG00000147400
	ENSG00000172757
	ENSG00000003402
	ENSG00000001626
	ENSG00000136457
	ENSG00000167670
	ENSG00000198824
	ENSG00000106554
	ENSG00000163528
	ENSG00000153922
	ENSG00000131778
	ENSG00000173575
	ENSG00000124177
	ENSG00000177200
	ENSG00000085872
	ENSG00000177830
	ENSG00000110721
	ENSG00000203668
	ENSG00000115561
	ENSG00000254505
	ENSG00000176108
	ENSG00000129749
	ENSG00000160716
	ENSG00000196811
	ENSG00000169105
	ENSG00000175040
	ENSG00000168802
	ENSG00000263203
	ENSG00000160679
	ENSG00000185043
	ENSG00000271529
	ENSG00000138615
	ENSG00000100865
	ENSG00000099622
	ENSG00000267493
	ENSG00000122873
	ENSG00000145354
	ENSG00000230055
	ENSG00000273192
	ENSG00000175216
	ENSG00000131730
	ENSG00000247572
	ENSG00000074054
	ENSG00000163539
	ENSG00000121940
	ENSG00000175505
	ENSG00000188037
	ENSG00000073464
	ENSG00000171365
	ENSG00000103249
	ENSG00000186510
	ENSG00000157224
	ENSG00000159261
	ENSG00000165376
	ENSG00000171217
	ENSG00000080822
	ENSG00000038532
	ENSG00000150048
	ENSG00000213719
	ENSG00000112782
	ENSG00000113282
	ENSG00000179335
	ENSG00000182372
	ENSG00000134852
	ENSG00000172409
	ENSG00000122705
	ENSG00000175416
	ENSG00000141367
	ENSG00000070371
	ENSG00000131797
	ENSG00000164237
	ENSG00000184220
	ENSG00000166091
	ENSG00000164309
	ENSG00000143771
	ENSG00000149970
	ENSG00000153721
	ENSG00000117519
	ENSG00000125107
	ENSG00000182973
	ENSG00000080802
	ENSG00000173786
	ENSG00000119865
	ENSG00000162852
	ENSG00000242689
	ENSG00000108797
	ENSG00000119397
	ENSG00000106603
	ENSG00000181924
	ENSG00000106078
	ENSG00000082438
	ENSG00000135775
	ENSG00000136152
	ENSG00000103051
	ENSG00000164597
	ENSG00000213380
	ENSG00000204291
	ENSG00000164692
	ENSG00000196739
	ENSG00000169031
	ENSG00000113163
	ENSG00000188153
	ENSG00000197565
	ENSG00000204262
	ENSG00000142173
	ENSG00000130309
	ENSG00000206561
	ENSG00000145781
	ENSG00000170619
	ENSG00000188243
	ENSG00000093010
	ENSG00000122218
	ENSG00000184432
	ENSG00000181789
	ENSG00000141030
	ENSG00000121022
	ENSG00000198612
	ENSG00000119723
	ENSG00000167186
	ENSG00000088682
	ENSG00000167549
	ENSG00000006695
	ENSG00000236088
	ENSG00000166260
	ENSG00000014919
	ENSG00000203667
	ENSG00000131143
	ENSG00000260318
	ENSG00000238008
	ENSG00000239576
	ENSG00000258626
	ENSG00000131174
	ENSG00000109472
	ENSG00000137449
	ENSG00000106034
	ENSG00000214078
	ENSG00000140848
	ENSG00000100884
	ENSG00000080819
	ENSG00000103381
	ENSG00000121898
	ENSG00000169372
	ENSG00000007545
	ENSG00000113851
	ENSG00000107175
	ENSG00000060566
	ENSG00000143578
	ENSG00000184164
	ENSG00000120088
	ENSG00000204650
	ENSG00000146215
	ENSG00000167193
	ENSG00000006016
	ENSG00000058453
	ENSG00000005469
	ENSG00000160741
	ENSG00000140577
	ENSG00000109846
	ENSG00000080200
	ENSG00000233280
	ENSG00000124207
	ENSG00000183117
	ENSG00000113712
	ENSG00000141551
	ENSG00000213923
	ENSG00000169118
	ENSG00000101266
	ENSG00000204435
	ENSG00000263020
	ENSG00000173546
	ENSG00000104218
	ENSG00000144655
	ENSG00000175183
	ENSG00000101138
	ENSG00000177613
	ENSG00000231933
	ENSG00000244625
	ENSG00000226328
	ENSG00000273243
	ENSG00000259294
	ENSG00000272072
	ENSG00000227117
	ENSG00000237015
	ENSG00000150527
	ENSG00000248445
	ENSG00000254226
	ENSG00000254363
	ENSG00000266469
	ENSG00000273299
	ENSG00000264868
	ENSG00000266903
	ENSG00000267715
	ENSG00000261526
	ENSG00000267232
	ENSG00000249192
	ENSG00000244921
	ENSG00000267157
	ENSG00000227450
	ENSG00000267633
	ENSG00000253683
	ENSG00000159692
	ENSG00000175029
	ENSG00000266936
	ENSG00000230561
	ENSG00000245937
	ENSG00000258674
	ENSG00000263489
	ENSG00000269751
	ENSG00000263388
	ENSG00000272975
	ENSG00000214970
	ENSG00000273290
	ENSG00000266912
	ENSG00000233937
	ENSG00000250309
	ENSG00000269050
	ENSG00000272093
	ENSG00000205041
	ENSG00000269427
	ENSG00000268790
	ENSG00000267904
	ENSG00000273217
	ENSG00000267575
	ENSG00000267264
	ENSG00000245864
	ENSG00000270067
	ENSG00000272869
	ENSG00000268797
	ENSG00000267082
	ENSG00000267767
	ENSG00000263272
	ENSG00000248799
	ENSG00000267149
	ENSG00000267265
	ENSG00000267565
	ENSG00000250615
	ENSG00000102974
	ENSG00000250041
	ENSG00000261222
	ENSG00000260808
	ENSG00000255421
	ENSG00000261386
	ENSG00000259804
	ENSG00000244513
	ENSG00000261175
	ENSG00000253347
	ENSG00000260892
	ENSG00000262211
	ENSG00000261602
	ENSG00000259279
	ENSG00000246283
	ENSG00000245556
	ENSG00000262979
	ENSG00000263069
	ENSG00000204666
	ENSG00000269091
	ENSG00000262097
	ENSG00000248896
	ENSG00000250764
	ENSG00000267254
	ENSG00000269693
	ENSG00000260751
	ENSG00000177738
	ENSG00000258444
	ENSG00000268861
	ENSG00000249286
	ENSG00000250365
	ENSG00000251606
	ENSG00000269243
	ENSG00000242198
	ENSG00000247121
	ENSG00000269420
	ENSG00000267735
	ENSG00000266208
	ENSG00000267248
	ENSG00000267095
	ENSG00000260269
	ENSG00000270759
	ENSG00000272234
	ENSG00000248927
	ENSG00000261427
	ENSG00000261731
	ENSG00000176593
	ENSG00000266978
	ENSG00000254397
	ENSG00000251364
	ENSG00000260037
	ENSG00000269102
	ENSG00000269303
	ENSG00000267874
	ENSG00000267475
	ENSG00000267580
	ENSG00000267727
	ENSG00000267130
	ENSG00000259115
	ENSG00000245466
	ENSG00000268854
	ENSG00000259955
	ENSG00000253286
	ENSG00000258458
	ENSG00000258796
	ENSG00000263218
	ENSG00000269237
	ENSG00000268119
	ENSG00000255136
	ENSG00000254429
	ENSG00000254963
	ENSG00000268746
	ENSG00000247735
	ENSG00000268041
	ENSG00000269476
	ENSG00000267507
	ENSG00000267577
	ENSG00000255165
	ENSG00000268543
	ENSG00000254129
	ENSG00000259366
	ENSG00000259539
	ENSG00000267062
	ENSG00000259876
	ENSG00000259314
	ENSG00000259715
	ENSG00000269439
	ENSG00000267765
	ENSG00000268309
	ENSG00000141979
	ENSG00000269399
	ENSG00000175215
	ENSG00000116761
	ENSG00000044115
	ENSG00000183230
	ENSG00000119326
	ENSG00000132792
	ENSG00000198730
	ENSG00000064601
	ENSG00000164733
	ENSG00000143387
	ENSG00000085733
	ENSG00000077063
	ENSG00000205279
	ENSG00000107611
	ENSG00000055130
	ENSG00000166266
	ENSG00000044090
	ENSG00000112659
	ENSG00000119929
	ENSG00000257923
	ENSG00000153015
	ENSG00000095485
	ENSG00000152404
	ENSG00000006210
	ENSG00000107562
	ENSG00000172215
	ENSG00000174151
	ENSG00000167740
	ENSG00000172115
	ENSG00000214810
	ENSG00000055163
	ENSG00000083799
	ENSG00000138061
	ENSG00000232973
	ENSG00000187553
	ENSG00000135929
	ENSG00000111012
	ENSG00000205702
	ENSG00000134716
	ENSG00000233622
	ENSG00000145476
	ENSG00000205795
	ENSG00000120306
	ENSG00000108669
	ENSG00000105443
	ENSG00000008256
	ENSG00000166265
	ENSG00000173406
	ENSG00000136848
	ENSG00000165659
	ENSG00000164535
	ENSG00000178149
	ENSG00000132676
	ENSG00000035664
	ENSG00000167657
	ENSG00000071626
	ENSG00000231784
	ENSG00000113758
	ENSG00000105516
	ENSG00000122741
	ENSG00000198876
	ENSG00000115827
	ENSG00000143164
	ENSG00000132716
	ENSG00000258465
	ENSG00000172992
	ENSG00000057019
	ENSG00000163673
	ENSG00000198924
	ENSG00000172795
	ENSG00000175203
	ENSG00000150401
	ENSG00000188215
	ENSG00000130311
	ENSG00000153904
	ENSG00000213722
	ENSG00000085788
	ENSG00000197312
	ENSG00000175197
	ENSG00000244038
	ENSG00000198171
	ENSG00000099977
	ENSG00000233614
	ENSG00000227159
	ENSG00000236397
	ENSG00000236875
	ENSG00000248472
	ENSG00000214826
	ENSG00000100201
	ENSG00000168872
	ENSG00000064703
	ENSG00000125485
	ENSG00000198563
	ENSG00000215301
	ENSG00000183258
	ENSG00000198231
	ENSG00000145833
	ENSG00000213782
	ENSG00000136271
	ENSG00000181381
	ENSG00000177030
	ENSG00000104325
	ENSG00000158796
	ENSG00000023892
	ENSG00000119522
	ENSG00000213047
	ENSG00000146966
	ENSG00000175984
	ENSG00000174485
	ENSG00000198837
	ENSG00000170456
	ENSG00000174839
	ENSG00000100150
	ENSG00000273311
	ENSG00000070413
	ENSG00000183628
	ENSG00000128191
	ENSG00000136267
	ENSG00000077044
	ENSG00000149091
	ENSG00000114956
	ENSG00000237883
	ENSG00000172893
	ENSG00000117682
	ENSG00000162496
	ENSG00000109016
	ENSG00000169084
	ENSG00000223571
	ENSG00000181192
	ENSG00000109606
	ENSG00000132153
	ENSG00000089876
	ENSG00000134815
	ENSG00000174953
	ENSG00000108406
	ENSG00000067596
	ENSG00000135829
	ENSG00000131504
	ENSG00000100697
	ENSG00000101191
	ENSG00000086189
	ENSG00000151240
	ENSG00000162595
	ENSG00000231672
	ENSG00000083520
	ENSG00000166938
	ENSG00000144535
	ENSG00000154309
	ENSG00000150764
	ENSG00000130826
	ENSG00000105520
	ENSG00000008226
	ENSG00000176124
	ENSG00000231607
	ENSG00000132535
	ENSG00000080845
	ENSG00000128917
	ENSG00000119689
	ENSG00000198947
	ENSG00000104936
	ENSG00000135164
	ENSG00000185800
	ENSG00000165506
	ENSG00000167646
	ENSG00000197653
	ENSG00000250091
	ENSG00000135924
	ENSG00000105993
	ENSG00000077232
	ENSG00000007923
	ENSG00000135392
	ENSG00000116138
	ENSG00000225808
	ENSG00000168724
	ENSG00000170946
	ENSG00000115137
	ENSG00000177692
	ENSG00000110011
	ENSG00000101152
	ENSG00000168259
	ENSG00000126698
	ENSG00000163879
	ENSG00000213918
	ENSG00000105612
	ENSG00000256453
	ENSG00000087470
	ENSG00000079805
	ENSG00000197959
	ENSG00000107554
	ENSG00000227695
	ENSG00000130816
	ENSG00000112667
	ENSG00000067334
	ENSG00000150760
	ENSG00000135905
	ENSG00000130158
	ENSG00000116641
	ENSG00000146094
	ENSG00000101134
	ENSG00000175283
	ENSG00000083097
	ENSG00000205683
	ENSG00000108963
	ENSG00000117543
	ENSG00000148399
	ENSG00000136908
	ENSG00000176978
	ENSG00000269776
	ENSG00000177990
	ENSG00000170629
	ENSG00000227855
	ENSG00000162961
	ENSG00000117505
	ENSG00000113360
	ENSG00000134755
	ENSG00000111817
	ENSG00000151914
	ENSG00000230982
	ENSG00000104047
	ENSG00000178498
	ENSG00000137857
	ENSG00000167264
	ENSG00000141994
	ENSG00000149599
	ENSG00000111266
	ENSG00000167065
	ENSG00000112679
	ENSG00000108861
	ENSG00000120875
	ENSG00000164086
	ENSG00000216439
	ENSG00000004975
	ENSG00000204348
	ENSG00000141627
	ENSG00000144635
	ENSG00000138036
	ENSG00000088986
	ENSG00000248008
	ENSG00000264364
	ENSG00000157540
	ENSG00000105204
	ENSG00000135636
	ENSG00000256061
	ENSG00000169016
	ENSG00000129173
	ENSG00000144597
	ENSG00000249786
	ENSG00000121310
	ENSG00000167969
	ENSG00000198721
	ENSG00000143369
	ENSG00000249751
	ENSG00000203734
	ENSG00000179151
	ENSG00000088298
	ENSG00000102189
	ENSG00000074266
	ENSG00000231169
	ENSG00000103319
	ENSG00000185055
	ENSG00000178852
	ENSG00000159658
	ENSG00000228237
	ENSG00000203666
	ENSG00000115380
	ENSG00000172638
	ENSG00000243364
	ENSG00000090776
	ENSG00000084710
	ENSG00000100842
	ENSG00000108883
	ENSG00000164318
	ENSG00000146648
	ENSG00000269858
	ENSG00000120738
	ENSG00000110047
	ENSG00000181090
	ENSG00000175376
	ENSG00000173674
	ENSG00000055332
	ENSG00000128829
	ENSG00000070785
	ENSG00000145191
	ENSG00000107581
	ENSG00000100353
	ENSG00000175390
	ENSG00000130811
	ENSG00000147677
	ENSG00000084623
	ENSG00000178982
	ENSG00000161960
	ENSG00000135930
	ENSG00000163412
	ENSG00000148730
	ENSG00000243056
	ENSG00000114867
	ENSG00000132507
	ENSG00000006744
	ENSG00000120690
	ENSG00000109381
	ENSG00000111145
	ENSG00000158711
	ENSG00000156030
	ENSG00000049540
	ENSG00000066322
	ENSG00000012660
	ENSG00000134759
	ENSG00000109911
	ENSG00000127463
	ENSG00000161671
	ENSG00000104412
	ENSG00000131148
	ENSG00000164035
	ENSG00000126749
	ENSG00000186998
	ENSG00000138080
	ENSG00000066629
	ENSG00000165521
	ENSG00000214595
	ENSG00000154380
	ENSG00000149218
	ENSG00000106991
	ENSG00000167280
	ENSG00000124074
	ENSG00000111674
	ENSG00000108515
	ENSG00000132199
	ENSG00000112796
	ENSG00000239959
	ENSG00000241278
	ENSG00000167302
	ENSG00000138185
	ENSG00000226688
	ENSG00000187097
	ENSG00000120533
	ENSG00000163378
	ENSG00000183495
	ENSG00000185684
	ENSG00000082397
	ENSG00000115109
	ENSG00000166947
	ENSG00000120616
	ENSG00000135999
	ENSG00000086289
	ENSG00000152223
	ENSG00000145242
	ENSG00000143819
	ENSG00000178567
	ENSG00000136628
	ENSG00000085832
	ENSG00000127527
	ENSG00000177106
	ENSG00000121053
	ENSG00000164307
	ENSG00000164308
	ENSG00000141736
	ENSG00000112851
	ENSG00000178568
	ENSG00000082805
	ENSG00000012061
	ENSG00000134899
	ENSG00000225830
	ENSG00000258838
	ENSG00000182150
	ENSG00000105722
	ENSG00000157554
	ENSG00000104626
	ENSG00000196678
	ENSG00000104714
	ENSG00000147475
	ENSG00000164010
	ENSG00000178607
	ENSG00000197930
	ENSG00000023318
	ENSG00000116285
	ENSG00000142396
	ENSG00000141446
	ENSG00000089048
	ENSG00000187017
	ENSG00000140009
	ENSG00000119715
	ENSG00000143971
	ENSG00000164089
	ENSG00000117036
	ENSG00000175832
	ENSG00000167880
	ENSG00000182944
	ENSG00000081177
	ENSG00000187609
	ENSG00000130201
	ENSG00000131558
	ENSG00000138190
	ENSG00000157036
	ENSG00000171311
	ENSG00000151348
	ENSG00000108799
	ENSG00000092820
	ENSG00000158769
	ENSG00000124491
	ENSG00000185010
	ENSG00000134824
	ENSG00000185104
	ENSG00000162894
	ENSG00000183688
	ENSG00000167106
	ENSG00000133193
	ENSG00000154124
	ENSG00000168309
	ENSG00000100376
	ENSG00000197798
	ENSG00000048828
	ENSG00000112584
	ENSG00000184083
	ENSG00000122591
	ENSG00000175182
	ENSG00000159784
	ENSG00000178752
	ENSG00000141699
	ENSG00000138640
	ENSG00000148541
	ENSG00000151553
	ENSG00000054965
	ENSG00000113391
	ENSG00000103254
	ENSG00000163322
	ENSG00000165660
	ENSG00000198718
	ENSG00000047662
	ENSG00000148481
	ENSG00000172775
	ENSG00000188916
	ENSG00000165669
	ENSG00000163946
	ENSG00000108021
	ENSG00000177150
	ENSG00000124098
	ENSG00000005238
	ENSG00000145975
	ENSG00000196227
	ENSG00000166262
	ENSG00000219626
	ENSG00000203778
	ENSG00000122376
	ENSG00000185112
	ENSG00000183508
	ENSG00000118804
	ENSG00000272414
	ENSG00000153310
	ENSG00000189319
	ENSG00000165716
	ENSG00000142530
	ENSG00000205085
	ENSG00000148343
	ENSG00000153347
	ENSG00000130244
	ENSG00000198690
	ENSG00000158169
	ENSG00000112039
	ENSG00000221829
	ENSG00000140525
	ENSG00000152767
	ENSG00000231194
	ENSG00000006607
	ENSG00000179115
	ENSG00000169710
	ENSG00000118246
	ENSG00000083857
	ENSG00000170271
	ENSG00000105202
	ENSG00000130957
	ENSG00000112787
	ENSG00000127452
	ENSG00000161040
	ENSG00000145743
	ENSG00000197361
	ENSG00000147912
	ENSG00000138081
	ENSG00000116661
	ENSG00000147364
	ENSG00000143756
	ENSG00000163833
	ENSG00000037637
	ENSG00000174013
	ENSG00000112146
	ENSG00000159069
	ENSG00000109670
	ENSG00000132004
	ENSG00000119616
	ENSG00000157107
	ENSG00000137478
	ENSG00000079459
	ENSG00000160752
	ENSG00000066926
	ENSG00000141965
	ENSG00000169018
	ENSG00000249715
	ENSG00000073712
	ENSG00000149781
	ENSG00000182511
	ENSG00000127084
	ENSG00000139132
	ENSG00000154783
	ENSG00000161958
	ENSG00000138685
	ENSG00000213066
	ENSG00000111790
	ENSG00000068078
	ENSG00000160867
	ENSG00000127418
	ENSG00000000938
	ENSG00000115641
	ENSG00000183386
	ENSG00000134775
	ENSG00000112367
	ENSG00000118407
	ENSG00000168386
	ENSG00000145216
	ENSG00000141756
	ENSG00000119321
	ENSG00000088832
	ENSG00000173486
	ENSG00000079150
	ENSG00000122642
	ENSG00000160688
	ENSG00000177731
	ENSG00000269781
	ENSG00000196924
	ENSG00000136068
	ENSG00000244161
	ENSG00000128591
	ENSG00000137312
	ENSG00000185070
	ENSG00000094963
	ENSG00000131781
	ENSG00000115414
	ENSG00000167363
	ENSG00000187239
	ENSG00000137942
	ENSG00000065970
	ENSG00000198815
	ENSG00000164916
	ENSG00000141568
	ENSG00000111206
	ENSG00000170802
	ENSG00000150907
	ENSG00000114861
	ENSG00000137166
	ENSG00000110074
	ENSG00000100350
	ENSG00000179772
	ENSG00000259030
	ENSG00000148690
	ENSG00000138759
	ENSG00000172159
	ENSG00000151474
	ENSG00000073910
	ENSG00000075618
	ENSG00000186628
	ENSG00000226124
	ENSG00000068438
	ENSG00000108592
	ENSG00000230590
	ENSG00000162613
	ENSG00000157353
	ENSG00000140564
	ENSG00000089280
	ENSG00000010361
	ENSG00000163820
	ENSG00000122068
	ENSG00000174804
	ENSG00000177283
	ENSG00000138757
	ENSG00000141349
	ENSG00000171298
	ENSG00000109458
	ENSG00000204681
	ENSG00000244879
	ENSG00000143458
	ENSG00000232991
	ENSG00000179271
	ENSG00000178950
	ENSG00000197093
	ENSG00000117308
	ENSG00000131386
	ENSG00000143641
	ENSG00000258728
	ENSG00000089597
	ENSG00000228232
	ENSG00000235587
	ENSG00000165219
	ENSG00000136895
	ENSG00000148935
	ENSG00000183087
	ENSG00000143614
	ENSG00000257218
	ENSG00000070610
	ENSG00000146729
	ENSG00000114480
	ENSG00000162645
	ENSG00000164900
	ENSG00000105607
	ENSG00000005436
	ENSG00000104381
	ENSG00000158555
	ENSG00000164949
	ENSG00000168827
	ENSG00000164347
	ENSG00000145990
	ENSG00000141098
	ENSG00000198380
	ENSG00000131459
	ENSG00000100083
	ENSG00000125447
	ENSG00000006625
	ENSG00000115486
	ENSG00000179168
	ENSG00000099998
	ENSG00000167741
	ENSG00000146830
	ENSG00000204120
	ENSG00000179144
	ENSG00000171115
	ENSG00000055211
	ENSG00000131153
	ENSG00000137960
	ENSG00000183153
	ENSG00000198814
	ENSG00000102393
	ENSG00000163521
	ENSG00000178445
	ENSG00000167699
	ENSG00000173221
	ENSG00000182512
	ENSG00000063169
	ENSG00000112624
	ENSG00000148672
	ENSG00000135821
	ENSG00000140632
	ENSG00000087338
	ENSG00000137198
	ENSG00000087460
	ENSG00000078369
	ENSG00000185838
	ENSG00000111664
	ENSG00000159921
	ENSG00000232284
	ENSG00000186469
	ENSG00000162188
	ENSG00000204590
	ENSG00000134697
	ENSG00000130119
	ENSG00000090581
	ENSG00000090615
	ENSG00000144674
	ENSG00000173230
	ENSG00000173905
	ENSG00000135052
	ENSG00000111711
	ENSG00000088053
	ENSG00000204438
	ENSG00000152133
	ENSG00000092978
	ENSG00000089916
	ENSG00000186566
	ENSG00000159592
	ENSG00000183098
	ENSG00000125772
	ENSG00000152642
	ENSG00000115159
	ENSG00000171723
	ENSG00000112293
	ENSG00000142751
	ENSG00000069122
	ENSG00000152990
	ENSG00000180998
	ENSG00000163328
	ENSG00000180758
	ENSG00000166073
	ENSG00000205336
	ENSG00000119714
	ENSG00000182885
	ENSG00000167191
	ENSG00000185477
	ENSG00000132522
	ENSG00000233276
	ENSG00000167468
	ENSG00000089351
	ENSG00000023171
	ENSG00000178075
	ENSG00000075240
	ENSG00000141449
	ENSG00000161509
	ENSG00000178719
	ENSG00000144596
	ENSG00000068400
	ENSG00000125388
	ENSG00000164082
	ENSG00000164284
	ENSG00000253618
	ENSG00000132463
	ENSG00000104518
	ENSG00000131149
	ENSG00000105723
	ENSG00000103342
	ENSG00000189369
	ENSG00000170899
	ENSG00000099984
	ENSG00000165417
	ENSG00000110768
	ENSG00000272047
	ENSG00000077235
	ENSG00000115207
	ENSG00000100226
	ENSG00000105793
	ENSG00000130299
	ENSG00000107937
	ENSG00000178605
	ENSG00000163607
	ENSG00000164116
	ENSG00000241043
[truncated: 14,786 more rows]

## Sheet: 88_GenesofSignficance
Unique Genes of Interest in PD edited in Pre-Training PD samples	Unique Genes of Interest in PD edited in Post-Training samples	Genes of Interest in PD in common between Pre-Training and Post-Training PD samples (experiencing ADAR edits)
ENSG00000005893	ENSG00000005893	ENSG00000005893
ENSG00000067182	ENSG00000007171	ENSG00000072274
ENSG00000072274	ENSG00000072274	ENSG00000072310
ENSG00000072310	ENSG00000072310	ENSG00000075975
ENSG00000075975	ENSG00000075975	ENSG00000100393
ENSG00000100292	ENSG00000100393	ENSG00000103415
ENSG00000100393	ENSG00000103415	ENSG00000106299
ENSG00000103415	ENSG00000106299	ENSG00000116984
ENSG00000106299	ENSG00000116984	ENSG00000116991
ENSG00000116984	ENSG00000116991	ENSG00000123908
ENSG00000116991	ENSG00000123908	ENSG00000131828
ENSG00000123908	ENSG00000130787	ENSG00000131981
ENSG00000131828	ENSG00000131828	ENSG00000138760
ENSG00000131981	ENSG00000131981	ENSG00000145632
ENSG00000135823	ENSG00000138760	ENSG00000164733
ENSG00000138760	ENSG00000145632	ENSG00000167978
ENSG00000145632	ENSG00000164733	ENSG00000171791
ENSG00000164733	ENSG00000167136	ENSG00000181019
ENSG00000167978	ENSG00000167792	ENSG00000181852
ENSG00000169252	ENSG00000167978	ENSG00000185591
ENSG00000171791	ENSG00000171791	ENSG00000185630
ENSG00000181019	ENSG00000181019	ENSG00000198959
ENSG00000181852	ENSG00000181852	ENSG00000204264
ENSG00000185591	ENSG00000185591	ENSG00000205268
ENSG00000185630	ENSG00000185630	ENSG00000240583
ENSG00000198959	ENSG00000198959	ENSG00000245532
ENSG00000204264	ENSG00000204264
ENSG00000205268	ENSG00000205268
ENSG00000240583	ENSG00000240583
ENSG00000242114	ENSG00000245532
ENSG00000245532
ENSG00000260032

## Sheet: Legend
Supplementary File 3: Ensembl IDs of genes of Interest in PD that harbor ADAR editing events in Pre- and Post-Training PD samples
