# Supplementary material for: Alterations in RNA editing in skeletal muscle following exercise training in individuals with Parkinson’s disease
Source: PLoS One. 2023 Dec 22;18(12):e0287078. doi: 10.1371/journal.pone.0287078 (PMC10745226; doi:10.1371/journal.pone.0287078)
Supplement: S4 File — (XLSX) [file pone.0287078.s004.xlsx]

## Sheet: Legend
Supplementary File 4: Gene Lists in which High or Moderate Impact ADAR Edits occur in PD gene and Lavin DE genes, per sample group

## Sheet: Unique NCBI PD Genes by Group
Older Males Unique PD Genes with High or Moderate Impact Edits	PD Males PD Genes with high or moderate impact edits	Younger Males Unique PD Genes with High or Moderate Impact Edits	Pre-Training PD Male Unique PD Genes with High or Moderate Impact Edits	Post-Training PD Males Unique PD Genes with High or Moderate Impact Edits
ENSG00000097007	ENSG00000097007	ENSG00000096717	ENSG00000097007	ENSG00000102393
ENSG00000091831	ENSG00000123908	ENSG00000170775	ENSG00000148842	ENSG00000116984
ENSG00000149294	ENSG00000142208	ENSG00000082701	ENSG00000196730	ENSG00000061938
ENSG00000117020	ENSG00000165092	ENSG00000130787	ENSG00000102393	ENSG00000145782
ENSG00000140521	ENSG00000120868	ENSG00000113161	ENSG00000082701	ENSG00000125730
ENSG00000122958	ENSG00000142192	ENSG00000142208	ENSG00000116984	ENSG00000091831
ENSG00000128271	ENSG00000164305	ENSG00000145782	ENSG00000124275	ENSG00000113161
ENSG00000123908	ENSG00000148842	ENSG00000087470	ENSG00000138760	ENSG00000177000
ENSG00000100225	ENSG00000168036	ENSG00000106366	ENSG00000168769	ENSG00000010292
ENSG00000168621	ENSG00000148795	ENSG00000142082	ENSG00000198959	ENSG00000089250
ENSG00000197442	ENSG00000196730	ENSG00000097007	ENSG00000067182	ENSG00000114026
ENSG00000087245	ENSG00000102393	ENSG00000077097	ENSG00000110171	ENSG00000069535
ENSG00000189221	ENSG00000082701	ENSG00000154277	ENSG00000159640	ENSG00000087245
ENSG00000181019	ENSG00000116984	ENSG00000106462	ENSG00000248144	ENSG00000101126
ENSG00000132646	ENSG00000124275	ENSG00000102393	ENSG00000100823	ENSG00000159363
ENSG00000077097	ENSG00000089250	ENSG00000167978	ENSG00000171885	ENSG00000204842
ENSG00000120915	ENSG00000153234	ENSG00000168769	ENSG00000100299	ENSG00000153094
ENSG00000233016	ENSG00000138760	ENSG00000072274	ENSG00000197548	ENSG00000185267
ENSG00000185345	ENSG00000168769	ENSG00000196470	ENSG00000159363	ENSG00000153721
ENSG00000113575	ENSG00000198959	ENSG00000093010	ENSG00000204842	ENSG00000178950
ENSG00000171862	ENSG00000067182	ENSG00000100823	ENSG00000066427	ENSG00000170899
ENSG00000096717	ENSG00000110171	ENSG00000181019	ENSG00000103126	ENSG00000196126
ENSG00000164733	ENSG00000097007	ENSG00000159640	ENSG00000166170	ENSG00000198502
ENSG00000142082	ENSG00000159640	ENSG00000101126	ENSG00000125730	ENSG00000197386
ENSG00000082701	ENSG00000248144	ENSG00000159363	ENSG00000151067	ENSG00000005893
ENSG00000184588	ENSG00000101126	ENSG00000177575	ENSG00000164305	ENSG00000197324
ENSG00000198722	ENSG00000100823	ENSG00000135047	ENSG00000132906	ENSG00000127603
ENSG00000153086	ENSG00000171885	ENSG00000198171	ENSG00000177575	ENSG00000131711
ENSG00000181092	ENSG00000100299	ENSG00000146648	ENSG00000000971	ENSG00000078070
ENSG00000169252	ENSG00000085978	ENSG00000054983	ENSG00000169684	ENSG00000090432
ENSG00000085978	ENSG00000197548	ENSG00000136235	ENSG00000134852	ENSG00000065989
ENSG00000159363	ENSG00000159363	ENSG00000068024	ENSG00000163359	ENSG00000140521
ENSG00000147894	ENSG00000204842	ENSG00000196126	ENSG00000198171	ENSG00000112640
ENSG00000151067	ENSG00000066427	ENSG00000198502	ENSG00000145214	ENSG00000167461
ENSG00000164305	ENSG00000103126	ENSG00000197386	ENSG00000105993	ENSG00000181852
ENSG00000138246	ENSG00000156273	ENSG00000132376	ENSG00000138246	ENSG00000115310
ENSG00000157540	ENSG00000166170	ENSG00000188906	ENSG00000087470	ENSG00000149577
ENSG00000055332	ENSG00000176697	ENSG00000127603	ENSG00000119772	ENSG00000133065
ENSG00000112787	ENSG00000125730	ENSG00000078070	ENSG00000069696	ENSG00000167074
ENSG00000177628	ENSG00000147894	ENSG00000074181	ENSG00000157540	ENSG00000204713
ENSG00000179344	ENSG00000151067	ENSG00000141458	ENSG00000146648	ENSG00000101966
ENSG00000196126	ENSG00000132906	ENSG00000153234	ENSG00000100393	ENSG00000137845
ENSG00000198502	ENSG00000177575	ENSG00000073969	ENSG00000112787	ENSG00000156273
ENSG00000113161	ENSG00000000971	ENSG00000184381	ENSG00000100225	ENSG00000130816
ENSG00000005893	ENSG00000169684	ENSG00000112902	ENSG00000102081	ENSG00000112787
ENSG00000188906	ENSG00000134852	ENSG00000197555	ENSG00000168621	ENSG00000100225
ENSG00000131711	ENSG00000163359	ENSG00000116991	ENSG00000136235	ENSG00000198873
ENSG00000078070	ENSG00000093010	ENSG00000168394	ENSG00000198873	ENSG00000131724
ENSG00000130396	ENSG00000178971	ENSG00000103197	ENSG00000170899	ENSG00000198910
ENSG00000148053	ENSG00000165168	ENSG00000135018	ENSG00000196126	ENSG00000169251
ENSG00000184381	ENSG00000130649	ENSG00000129003	ENSG00000198502	ENSG00000117461
ENSG00000109819	ENSG00000198171	ENSG00000196616	ENSG00000113161	ENSG00000141956
ENSG00000108557	ENSG00000145214	ENSG00000171885	ENSG00000197386	ENSG00000240065
ENSG00000116991	ENSG00000075711	ENSG00000100299	ENSG00000131724	ENSG00000108557
ENSG00000185339	ENSG00000105993	ENSG00000204842	ENSG00000172349	ENSG00000109667
ENSG00000168769	ENSG00000138246	ENSG00000125730	ENSG00000198825	ENSG00000185591
ENSG00000146063	ENSG00000087470	ENSG00000134852	ENSG00000132376	ENSG00000077097
ENSG00000103197	ENSG00000119772	ENSG00000096060	ENSG00000077943	ENSG00000198722
ENSG00000175567	ENSG00000069696	ENSG00000115317	ENSG00000143772	ENSG00000170209
ENSG00000129003	ENSG00000157540	ENSG00000160712	ENSG00000137507	ENSG00000103126
ENSG00000196700	ENSG00000146648	ENSG00000143772	ENSG00000188906	ENSG00000134852
ENSG00000181220	ENSG00000100393	ENSG00000111859	ENSG00000127603	ENSG00000148842
ENSG00000166529	ENSG00000189157	ENSG00000112419	ENSG00000189221	ENSG00000178971
ENSG00000159640	ENSG00000272414	ENSG00000140521	ENSG00000078070	ENSG00000087470
ENSG00000163485	ENSG00000112787	ENSG00000138698	ENSG00000087245	ENSG00000146648
ENSG00000142192	ENSG00000100225	ENSG00000165731	ENSG00000242114	ENSG00000198793
ENSG00000125730	ENSG00000096060	ENSG00000204305	ENSG00000177000	ENSG00000034677
ENSG00000140743	ENSG00000102081	ENSG00000148842	ENSG00000198793	ENSG00000133318
ENSG00000133048	ENSG00000010810	ENSG00000163359	ENSG00000149294	ENSG00000096717
ENSG00000134852	ENSG00000178950	ENSG00000138246	ENSG00000010292	ENSG00000072310
ENSG00000163359	ENSG00000107862	ENSG00000130816	ENSG00000147862	ENSG00000110171
ENSG00000047457	ENSG00000168621	ENSG00000185104	ENSG00000089250	ENSG00000129003
ENSG00000100393	ENSG00000182890	ENSG00000204120	ENSG00000074181	ENSG00000151694
ENSG00000140009	ENSG00000136235	ENSG00000085382	ENSG00000181019	ENSG00000145214
ENSG00000197386	ENSG00000198873	ENSG00000100644	ENSG00000153234	ENSG00000132535
ENSG00000143772	ENSG00000170899	ENSG00000189403	ENSG00000073969	ENSG00000112679
ENSG00000171169	ENSG00000084207	ENSG00000197442	ENSG00000185345	ENSG00000189157
ENSG00000089250	ENSG00000085382	ENSG00000075975	ENSG00000175193	ENSG00000272414
ENSG00000141458	ENSG00000100644	ENSG00000116984	ENSG00000065989	ENSG00000130396
ENSG00000106236	ENSG00000130787	ENSG00000010292	ENSG00000221866	ENSG00000116044
ENSG00000105854	ENSG00000196126	ENSG00000185551	ENSG00000140521	ENSG00000109320
ENSG00000149577	ENSG00000198502	ENSG00000179094	ENSG00000105854	ENSG00000100906
ENSG00000197555	ENSG00000189403	ENSG00000073921	ENSG00000141956	ENSG00000110911
ENSG00000159082	ENSG00000113161	ENSG00000240065	ENSG00000167815	ENSG00000153827
ENSG00000067182	ENSG00000115317	ENSG00000108557	ENSG00000132356	ENSG00000092439
ENSG00000155313	ENSG00000197386	ENSG00000077463	ENSG00000151006	ENSG00000006715
ENSG00000167395	ENSG00000131724	ENSG00000239732	ENSG00000204264	ENSG00000073050
ENSG00000196730	ENSG00000172349	ENSG00000141510	ENSG00000013275	ENSG00000166529
ENSG00000182890	ENSG00000198825	ENSG00000153827	ENSG00000171862
ENSG00000068024	ENSG00000132376	ENSG00000196689	ENSG00000126858
ENSG00000131724	ENSG00000077943	ENSG00000198722	ENSG00000166405
ENSG00000154237	ENSG00000143772	ENSG00000158195	ENSG00000181852
ENSG00000127603	ENSG00000129988	ENSG00000137845	ENSG00000133318
ENSG00000010292	ENSG00000196365	ENSG00000197894	ENSG00000197555
ENSG00000126858	ENSG00000137507	ENSG00000123908	ENSG00000166311
ENSG00000115310	ENSG00000188906	ENSG00000120868	ENSG00000137642
ENSG00000169241	ENSG00000127603	ENSG00000085978	ENSG00000176170
ENSG00000110171	ENSG00000189221	ENSG00000164885	ENSG00000072310
ENSG00000133794	ENSG00000131711	ENSG00000196730	ENSG00000168394
ENSG00000204842	ENSG00000197442	ENSG00000132535	ENSG00000167074
ENSG00000165168	ENSG00000078070	ENSG00000189157	ENSG00000239732
ENSG00000132535	ENSG00000130396	ENSG00000198055	ENSG00000077097
ENSG00000146648	ENSG00000087245	ENSG00000030582	ENSG00000164938
ENSG00000010810	ENSG00000005381	ENSG00000103415	ENSG00000140416
ENSG00000136235	ENSG00000110077	ENSG00000170606	ENSG00000092439
ENSG00000130787	ENSG00000242114	ENSG00000169783	ENSG00000196689
ENSG00000132376	ENSG00000177000	ENSG00000131711	ENSG00000103197
ENSG00000165731	ENSG00000198793	ENSG00000171169	ENSG00000198722
ENSG00000133318	ENSG00000171169	ENSG00000007171	ENSG00000220205
ENSG00000130766	ENSG00000149294	ENSG00000205268	ENSG00000112715
ENSG00000197375	ENSG00000010292	ENSG00000112640	ENSG00000186153
ENSG00000160785	ENSG00000116044	ENSG00000132356	ENSG00000101966
ENSG00000069329	ENSG00000147862	ENSG00000115310	ENSG00000167395
ENSG00000096654	ENSG00000109320	ENSG00000110911
ENSG00000100823	ENSG00000100906	ENSG00000137642
ENSG00000118432	ENSG00000074181	ENSG00000089063
ENSG00000141736	ENSG00000181019	ENSG00000160404
ENSG00000054983	ENSG00000123358	ENSG00000110171
ENSG00000107862	ENSG00000073969	ENSG00000006715
ENSG00000189403	ENSG00000065320	ENSG00000178971
ENSG00000170606	ENSG00000114026	ENSG00000100393
ENSG00000198793	ENSG00000171631	ENSG00000112787
ENSG00000064300	ENSG00000185345	ENSG00000102081
ENSG00000074181	ENSG00000175193	ENSG00000137507
ENSG00000137843	ENSG00000185630	ENSG00000089250
ENSG00000117461	ENSG00000132646	ENSG00000171862
ENSG00000221866	ENSG00000065989	ENSG00000171992
ENSG00000239732	ENSG00000221866	ENSG00000112208
ENSG00000153827	ENSG00000140521	ENSG00000000971
ENSG00000112715	ENSG00000105854	ENSG00000157540
ENSG00000120868	ENSG00000141956	ENSG00000134184
ENSG00000126581	ENSG00000167815	ENSG00000196365
ENSG00000130783	ENSG00000132356	ENSG00000130396
ENSG00000168036	ENSG00000151006	ENSG00000137843
ENSG00000163064	ENSG00000204264	ENSG00000111737
ENSG00000100644	ENSG00000013275	ENSG00000197249
ENSG00000116984	ENSG00000171862	ENSG00000018280
ENSG00000092531	ENSG00000117280	ENSG00000197375
ENSG00000111424	ENSG00000108557	ENSG00000092531
ENSG00000006715	ENSG00000100302	ENSG00000159082
ENSG00000106299	ENSG00000126858	ENSG00000132718
ENSG00000101966	ENSG00000166405	ENSG00000061938
ENSG00000101126	ENSG00000034677	ENSG00000106636
ENSG00000171885	ENSG00000181852	ENSG00000181220
ENSG00000125378	ENSG00000133318	ENSG00000166170
ENSG00000105993	ENSG00000115310	ENSG00000145214
ENSG00000115317	ENSG00000130766	ENSG00000010810
ENSG00000130669	ENSG00000197555	ENSG00000178950
ENSG00000065989	ENSG00000116991	ENSG00000101230
ENSG00000000971	ENSG00000142082	ENSG00000154237
ENSG00000145214	ENSG00000197375	ENSG00000069535
ENSG00000149295	ENSG00000158715	ENSG00000153989
ENSG00000178950	ENSG00000166311	ENSG00000117461
ENSG00000198825	ENSG00000137642	ENSG00000109819
ENSG00000137507	ENSG00000176170	ENSG00000166405
ENSG00000167470	ENSG00000072310	ENSG00000133318
ENSG00000090432	ENSG00000168394	ENSG00000164938
ENSG00000179094	ENSG00000204267	ENSG00000073050
ENSG00000196689	ENSG00000167074	ENSG00000184588
ENSG00000169684	ENSG00000072274	ENSG00000160785
ENSG00000148842	ENSG00000136869	ENSG00000151229
ENSG00000189157	ENSG00000239732	ENSG00000140416
ENSG00000272414	ENSG00000106460	ENSG00000175104
ENSG00000030582	ENSG00000061938	ENSG00000156273
ENSG00000181852	ENSG00000077097	ENSG00000083937
ENSG00000185591	ENSG00000141510	ENSG00000112679
ENSG00000072310	ENSG00000164938	ENSG00000143819
ENSG00000168394	ENSG00000140416	ENSG00000120915
	ENSG00000175104	ENSG00000168621
	ENSG00000153827	ENSG00000186868
	ENSG00000092439	ENSG00000147862
	ENSG00000196689	ENSG00000123358
	ENSG00000103197	ENSG00000181852
	ENSG00000198722	ENSG00000142185
	ENSG00000155313	ENSG00000155313
	ENSG00000220205	ENSG00000167395
	ENSG00000112715
	ENSG00000129003
	ENSG00000186153
	ENSG00000101966
	ENSG00000073050
	ENSG00000126215
	ENSG00000167395
	ENSG00000181220

## Sheet: Unique Lavin DE Genes by Group
300 unique Lavin DE genes with high or moderate impact edits in Older Males	297 unique Lavin DE genes with high or moderate impact edits in PD Males	288 unique Lavin DE genes with high or moderate impact edits in Younger Males	174 unique Lavin DE genes with high or moderate impact edits in Pretraining PD Males	162 unique Lavin genes with high or moderate impact edits in Post-Training PD Males
ENSG00000173210	ENSG00000118898	ENSG00000080802	ENSG00000076685	ENSG00000123505
ENSG00000143537	ENSG00000076685	ENSG00000213079	ENSG00000113448	ENSG00000204389
ENSG00000088280	ENSG00000113448	ENSG00000130787	ENSG00000198959	ENSG00000116984
ENSG00000196531	ENSG00000198959	ENSG00000110713	ENSG00000078747	ENSG00000075826
ENSG00000170185	ENSG00000078747	ENSG00000138802	ENSG00000161013	ENSG00000120156
ENSG00000152767	ENSG00000161013	ENSG00000062650	ENSG00000065526	ENSG00000062650
ENSG00000138814	ENSG00000065526	ENSG00000118058	ENSG00000067182	ENSG00000169504
ENSG00000123908	ENSG00000067182	ENSG00000169504	ENSG00000205309	ENSG00000075618
ENSG00000137337	ENSG00000205309	ENSG00000107281	ENSG00000141298	ENSG00000013306
ENSG00000103257	ENSG00000141298	ENSG00000188559	ENSG00000120156	ENSG00000129675
ENSG00000129315	ENSG00000120156	ENSG00000108381	ENSG00000144677	ENSG00000095370
ENSG00000125107	ENSG00000144677	ENSG00000167978	ENSG00000116984	ENSG00000054654
ENSG00000111145	ENSG00000116984	ENSG00000072274	ENSG00000138760	ENSG00000154265
ENSG00000181019	ENSG00000138760	ENSG00000129315	ENSG00000198742	ENSG00000143537
ENSG00000120156	ENSG00000198742	ENSG00000196843	ENSG00000072401	ENSG00000162104
ENSG00000116748	ENSG00000072401	ENSG00000075618	ENSG00000101986	ENSG00000168710
ENSG00000164733	ENSG00000196296	ENSG00000070495	ENSG00000153207	ENSG00000128284
ENSG00000143337	ENSG00000119125	ENSG00000181019	ENSG00000151150	ENSG00000031081
ENSG00000062650	ENSG00000103353	ENSG00000113580	ENSG00000100342	ENSG00000117713
ENSG00000005339	ENSG00000123908	ENSG00000136738	ENSG00000185963	ENSG00000163635
ENSG00000266714	ENSG00000146809	ENSG00000143537	ENSG00000165810	ENSG00000163539
ENSG00000162104	ENSG00000111266	ENSG00000031081	ENSG00000089101	ENSG00000215301
ENSG00000169252	ENSG00000137337	ENSG00000143970	ENSG00000136861	ENSG00000198947
ENSG00000072364	ENSG00000169504	ENSG00000165810	ENSG00000175040	ENSG00000130158
ENSG00000031081	ENSG00000204389	ENSG00000159228	ENSG00000204291	ENSG00000111266
ENSG00000189079	ENSG00000123983	ENSG00000125107	ENSG00000130635	ENSG00000182944
ENSG00000165810	ENSG00000162104	ENSG00000150938	ENSG00000013573	ENSG00000122591
ENSG00000089101	ENSG00000138678	ENSG00000167193	ENSG00000174485	ENSG00000073910
ENSG00000107736	ENSG00000153207	ENSG00000130158	ENSG00000181104	ENSG00000165219
ENSG00000136861	ENSG00000171714	ENSG00000079819	ENSG00000143756	ENSG00000089916
ENSG00000135837	ENSG00000124406	ENSG00000047662	ENSG00000133574	ENSG00000069122
ENSG00000166341	ENSG00000070371	ENSG00000152767	ENSG00000090863	ENSG00000010818
ENSG00000088387	ENSG00000125107	ENSG00000183580	ENSG00000089916	ENSG00000132622
ENSG00000075151	ENSG00000080802	ENSG00000143756	ENSG00000069122	ENSG00000204388
ENSG00000116903	ENSG00000130158	ENSG00000118496	ENSG00000234745	ENSG00000142798
ENSG00000164142	ENSG00000110042	ENSG00000069122	ENSG00000070495	ENSG00000119917
ENSG00000112039	ENSG00000145780	ENSG00000105856	ENSG00000083168	ENSG00000120071
ENSG00000183580	ENSG00000165219	ENSG00000142798	ENSG00000164715	ENSG00000120733
ENSG00000154783	ENSG00000173064	ENSG00000120733	ENSG00000145495	ENSG00000137177
ENSG00000217128	ENSG00000142798	ENSG00000055609	ENSG00000152601	ENSG00000187961
ENSG00000163820	ENSG00000083168	ENSG00000167548	ENSG00000171680	ENSG00000118058
ENSG00000155265	ENSG00000170871	ENSG00000164715	ENSG00000170989	ENSG00000167548
ENSG00000069122	ENSG00000137177	ENSG00000085760	ENSG00000213079	ENSG00000005893
ENSG00000105856	ENSG00000066735	ENSG00000069869	ENSG00000124145	ENSG00000150457
ENSG00000010818	ENSG00000091136	ENSG00000072736	ENSG00000095370	ENSG00000164715
ENSG00000187961	ENSG00000126217	ENSG00000101004	ENSG00000251322	ENSG00000161013
ENSG00000118058	ENSG00000198646	ENSG00000113448	ENSG00000173757	ENSG00000187098
ENSG00000055609	ENSG00000087303	ENSG00000004399	ENSG00000196428	ENSG00000173269
ENSG00000005893	ENSG00000124789	ENSG00000023287	ENSG00000104517	ENSG00000214357
ENSG00000145495	ENSG00000164164	ENSG00000157450	ENSG00000062650	ENSG00000140853
ENSG00000105364	ENSG00000025293	ENSG00000134318	ENSG00000082898	ENSG00000113580
ENSG00000110713	ENSG00000103335	ENSG00000109686	ENSG00000114127	ENSG00000113448
ENSG00000113448	ENSG00000171680	ENSG00000116991	ENSG00000072364	ENSG00000025293
ENSG00000110697	ENSG00000004399	ENSG00000188529	ENSG00000168710	ENSG00000110697
ENSG00000163590	ENSG00000148840	ENSG00000166046	ENSG00000163219	ENSG00000102024
ENSG00000164080	ENSG00000185129	ENSG00000120156	ENSG00000088280	ENSG00000101346
ENSG00000058262	ENSG00000130508	ENSG00000180543	ENSG00000158321	ENSG00000244462
ENSG00000138593	ENSG00000188559	ENSG00000104517	ENSG00000176597	ENSG00000181852
ENSG00000139718	ENSG00000023287	ENSG00000123983	ENSG00000012822	ENSG00000069667
ENSG00000116991	ENSG00000137393	ENSG00000026652	ENSG00000135837	ENSG00000138593
ENSG00000159140	ENSG00000170989	ENSG00000153207	ENSG00000108821	ENSG00000169375
ENSG00000110693	ENSG00000075826	ENSG00000151320	ENSG00000113163	ENSG00000138600
ENSG00000065526	ENSG00000149257	ENSG00000151150	ENSG00000005339	ENSG00000172403
ENSG00000116350	ENSG00000139718	ENSG00000117713	ENSG00000163257	ENSG00000136111
ENSG00000141298	ENSG00000107290	ENSG00000189079	ENSG00000215301	ENSG00000113649
ENSG00000164506	ENSG00000095370	ENSG00000158321	ENSG00000150760	ENSG00000137766
ENSG00000054654	ENSG00000109686	ENSG00000107736	ENSG00000075151	ENSG00000171606
ENSG00000145348	ENSG00000167703	ENSG00000163539	ENSG00000111145	ENSG00000162702
ENSG00000127481	ENSG00000003989	ENSG00000166341	ENSG00000118407	ENSG00000105127
ENSG00000095787	ENSG00000100485	ENSG00000100697	ENSG00000065970	ENSG00000171714
ENSG00000114127	ENSG00000070182	ENSG00000150760	ENSG00000073910	ENSG00000124406
ENSG00000156853	ENSG00000072310	ENSG00000111266	ENSG00000152661	ENSG00000011114
ENSG00000151150	ENSG00000054654	ENSG00000127334	ENSG00000152409	ENSG00000125810
ENSG00000145819	ENSG00000072274	ENSG00000152223	ENSG00000120071	ENSG00000125107
ENSG00000129675	ENSG00000134900	ENSG00000157557	ENSG00000120733	ENSG00000130309
ENSG00000163635	ENSG00000180543	ENSG00000108021	ENSG00000066735	ENSG00000005339
ENSG00000169925	ENSG00000137073	ENSG00000150907	ENSG00000118058	ENSG00000150938
ENSG00000082258	ENSG00000129204	ENSG00000131067	ENSG00000091136	ENSG00000013016
ENSG00000204291	ENSG00000095787	ENSG00000164116	ENSG00000175556	ENSG00000075151
ENSG00000164741	ENSG00000114127	ENSG00000197081	ENSG00000099308	ENSG00000079819
ENSG00000130158	ENSG00000101986	ENSG00000213949	ENSG00000108510	ENSG00000137166
ENSG00000100393	ENSG00000151150	ENSG00000138131	ENSG00000159256	ENSG00000095574
ENSG00000079819	ENSG00000100342	ENSG00000134369	ENSG00000198646	ENSG00000184216
ENSG00000143756	ENSG00000185963	ENSG00000148400	ENSG00000069869	ENSG00000054523
ENSG00000118496	ENSG00000165810	ENSG00000169418	ENSG00000049759	ENSG00000055609
ENSG00000137166	ENSG00000089101	ENSG00000108256	ENSG00000072736	ENSG00000152601
ENSG00000006704	ENSG00000136861	ENSG00000164164	ENSG00000181322	ENSG00000147065
ENSG00000204388	ENSG00000175040	ENSG00000101346	ENSG00000148400	ENSG00000109061
ENSG00000178695	ENSG00000204291	ENSG00000137393	ENSG00000181019	ENSG00000198646
ENSG00000150457	ENSG00000130635	ENSG00000058262	ENSG00000025293	ENSG00000069869
ENSG00000177943	ENSG00000013573	ENSG00000010319	ENSG00000004399	ENSG00000049759
ENSG00000138379	ENSG00000174485	ENSG00000107290	ENSG00000128567	ENSG00000101004
ENSG00000085760	ENSG00000181104	ENSG00000198742	ENSG00000118898	ENSG00000148400
ENSG00000134369	ENSG00000143756	ENSG00000173757	ENSG00000204264	ENSG00000169418
ENSG00000049759	ENSG00000133574	ENSG00000054654	ENSG00000164080	ENSG00000132326
ENSG00000102908	ENSG00000090863	ENSG00000171914	ENSG00000075826	ENSG00000004399
ENSG00000169418	ENSG00000089916	ENSG00000134900	ENSG00000138593	ENSG00000118898
ENSG00000117859	ENSG00000069122	ENSG00000187688	ENSG00000162430	ENSG00000158615
ENSG00000110218	ENSG00000234745	ENSG00000102804	ENSG00000139718	ENSG00000138814
ENSG00000173200	ENSG00000070495	ENSG00000144357	ENSG00000107290	ENSG00000188559
ENSG00000100105	ENSG00000164715	ENSG00000127481	ENSG00000072310	ENSG00000163125
ENSG00000128655	ENSG00000145495	ENSG00000177169	ENSG00000122862	ENSG00000007314
ENSG00000138193	ENSG00000152601	ENSG00000163159	ENSG00000136738	ENSG00000111252
ENSG00000090924	ENSG00000213079	ENSG00000082898	ENSG00000164506	ENSG00000109686
ENSG00000004399	ENSG00000124145	ENSG00000162702	ENSG00000054654	ENSG00000251322
ENSG00000118898	ENSG00000251322	ENSG00000129467	ENSG00000128881	ENSG00000185591
ENSG00000188559	ENSG00000173757	ENSG00000134817	ENSG00000188021	ENSG00000065526
ENSG00000136828	ENSG00000196428	ENSG00000128284	ENSG00000111647	ENSG00000141298
ENSG00000023287	ENSG00000104517	ENSG00000088280	ENSG00000177169	ENSG00000173757
ENSG00000168497	ENSG00000062650	ENSG00000119787	ENSG00000172466	ENSG00000144357
ENSG00000138802	ENSG00000082898	ENSG00000163635	ENSG00000225614	ENSG00000104517
ENSG00000107290	ENSG00000072364	ENSG00000176597	ENSG00000175899	ENSG00000152332
ENSG00000102038	ENSG00000168710	ENSG00000011114	ENSG00000166106	ENSG00000123983
ENSG00000198742	ENSG00000163219	ENSG00000135837	ENSG00000143970	ENSG00000157510
ENSG00000100485	ENSG00000088280	ENSG00000073464	ENSG00000136457	ENSG00000169925
ENSG00000127954	ENSG00000158321	ENSG00000107864	ENSG00000080802	ENSG00000089101
ENSG00000172403	ENSG00000176597	ENSG00000164741	ENSG00000168542	ENSG00000013573
ENSG00000171914	ENSG00000012822	ENSG00000103319	ENSG00000166341	ENSG00000100697
ENSG00000172765	ENSG00000135837	ENSG00000109920	ENSG00000164741	ENSG00000110042
ENSG00000067182	ENSG00000108821	ENSG00000152402	ENSG00000088387	ENSG00000108021
ENSG00000172466	ENSG00000113163	ENSG00000088247	ENSG00000100393	ENSG00000152767
ENSG00000171714	ENSG00000005339	ENSG00000091136	ENSG00000164142	ENSG00000167363
ENSG00000168487	ENSG00000163257	ENSG00000053524	ENSG00000047662	ENSG00000173064
ENSG00000011114	ENSG00000215301	ENSG00000137337	ENSG00000006704	ENSG00000101825
ENSG00000103319	ENSG00000150760	ENSG00000169057	ENSG00000173064	ENSG00000134369
ENSG00000024422	ENSG00000075151	ENSG00000075975	ENSG00000138411	ENSG00000167799
ENSG00000105656	ENSG00000111145	ENSG00000116984	ENSG00000142798	ENSG00000138193
ENSG00000181104	ENSG00000118407	ENSG00000164591	ENSG00000163395	ENSG00000157450
ENSG00000169018	ENSG00000065970	ENSG00000214357	ENSG00000005483	ENSG00000110693
ENSG00000173064	ENSG00000073910	ENSG00000204131	ENSG00000138131	ENSG00000072310
ENSG00000119917	ENSG00000152661	ENSG00000204301	ENSG00000108256	ENSG00000157570
ENSG00000006652	ENSG00000152409	ENSG00000124789	ENSG00000146281	ENSG00000128881
ENSG00000163395	ENSG00000120071	ENSG00000168300	ENSG00000100034	ENSG00000177169
ENSG00000083168	ENSG00000120733	ENSG00000105649	ENSG00000134644	ENSG00000166348
ENSG00000120733	ENSG00000118058	ENSG00000136828	ENSG00000130508	ENSG00000071246
ENSG00000086015	ENSG00000175556	ENSG00000135870	ENSG00000078328	ENSG00000151320
ENSG00000164591	ENSG00000099308	ENSG00000092421	ENSG00000244462	ENSG00000151150
ENSG00000148400	ENSG00000108510	ENSG00000111252	ENSG00000162775	ENSG00000119787
ENSG00000105559	ENSG00000159256	ENSG00000170145	ENSG00000010319	ENSG00000164692
ENSG00000075826	ENSG00000069869	ENSG00000065526	ENSG00000092421	ENSG00000204262
ENSG00000105866	ENSG00000049759	ENSG00000141298	ENSG00000116350	ENSG00000147113
ENSG00000196628	ENSG00000072736	ENSG00000113649	ENSG00000118007	ENSG00000164741
ENSG00000158882	ENSG00000181322	ENSG00000196428	ENSG00000113649	ENSG00000111145
ENSG00000104517	ENSG00000148400	ENSG00000184205	ENSG00000187688	ENSG00000152223
ENSG00000111647	ENSG00000181019	ENSG00000111647	ENSG00000171606	ENSG00000047662
ENSG00000137766	ENSG00000128567	ENSG00000137766	ENSG00000164236	ENSG00000217128
ENSG00000162702	ENSG00000204264	ENSG00000028203	ENSG00000145819	ENSG00000213949
ENSG00000166106	ENSG00000164080	ENSG00000114127	ENSG00000189079	ENSG00000152409
ENSG00000153207	ENSG00000138593	ENSG00000123908	ENSG00000164692	ENSG00000091136
ENSG00000126878	ENSG00000162430	ENSG00000156219	ENSG00000187498	ENSG00000138131
ENSG00000105127	ENSG00000122862	ENSG00000136861	ENSG00000198947	ENSG00000177943
ENSG00000117713	ENSG00000136738	ENSG00000088387	ENSG00000145780	ENSG00000204131
ENSG00000158321	ENSG00000164506	ENSG00000132768	ENSG00000165219	ENSG00000128567
ENSG00000163539	ENSG00000128881	ENSG00000116903	ENSG00000180875	ENSG00000148840
ENSG00000164692	ENSG00000188021	ENSG00000154783	ENSG00000088247	ENSG00000023287
ENSG00000174485	ENSG00000111647	ENSG00000006704	ENSG00000144320	ENSG00000138802
ENSG00000150760	ENSG00000177169	ENSG00000173064	ENSG00000137337	ENSG00000092421
ENSG00000162618	ENSG00000172466	ENSG00000103415	ENSG00000169057	ENSG00000100485
ENSG00000108021	ENSG00000225614	ENSG00000095066	ENSG00000242114	ENSG00000185880
ENSG00000073910	ENSG00000175899	ENSG00000184216	ENSG00000102908	ENSG00000137073
ENSG00000090863	ENSG00000166106	ENSG00000139620	ENSG00000116962	ENSG00000127481
ENSG00000164116	ENSG00000143970	ENSG00000083168	ENSG00000169418	ENSG00000114127
ENSG00000130787	ENSG00000136457	ENSG00000185760	ENSG00000110713
ENSG00000204389	ENSG00000168542	ENSG00000054523	ENSG00000148840
ENSG00000116396	ENSG00000166341	ENSG00000066735	ENSG00000163348
ENSG00000167548	ENSG00000164741	ENSG00000005483	ENSG00000023287
ENSG00000138131	ENSG00000088387	ENSG00000150457	ENSG00000181852
ENSG00000147649	ENSG00000100393	ENSG00000130479	ENSG00000109686
ENSG00000069869	ENSG00000164142	ENSG00000086015	ENSG00000172765
ENSG00000116962	ENSG00000047662	ENSG00000049759	ENSG00000185880
ENSG00000087303	ENSG00000006704	ENSG00000116962	ENSG00000137766
ENSG00000140853	ENSG00000138411	ENSG00000087303	ENSG00000170185
ENSG00000158615	ENSG00000163395	ENSG00000007171	ENSG00000179403
ENSG00000079337	ENSG00000005483	ENSG00000205268	ENSG00000156853
ENSG00000244462	ENSG00000138131	ENSG00000130508
ENSG00000135870	ENSG00000108256	ENSG00000162430
ENSG00000056586	ENSG00000146281	ENSG00000139514
ENSG00000170989	ENSG00000100034	ENSG00000103064
ENSG00000092421	ENSG00000134644	ENSG00000118007
ENSG00000162430	ENSG00000078328	ENSG00000136111
ENSG00000095370	ENSG00000244462	ENSG00000145348
ENSG00000251322	ENSG00000162775	ENSG00000167552
ENSG00000169375	ENSG00000010319	ENSG00000225614
ENSG00000213445	ENSG00000092421	ENSG00000154265
ENSG00000139514	ENSG00000116350	ENSG00000168542
ENSG00000103064	ENSG00000118007	ENSG00000130635
ENSG00000185361	ENSG00000113649	ENSG00000005339
ENSG00000129204	ENSG00000187688	ENSG00000100393
ENSG00000163159	ENSG00000171606	ENSG00000037637
ENSG00000185728	ENSG00000164236	ENSG00000145780
ENSG00000174282	ENSG00000145819	ENSG00000073910
ENSG00000225614	ENSG00000189079	ENSG00000165219
ENSG00000101986	ENSG00000164692	ENSG00000095574
ENSG00000123983	ENSG00000187498	ENSG00000144320
ENSG00000124406	ENSG00000198947	ENSG00000175556
ENSG00000145075	ENSG00000180875	ENSG00000187098
ENSG00000106665	ENSG00000088247	ENSG00000109061
ENSG00000132294	ENSG00000144320	ENSG00000118257
ENSG00000165219	ENSG00000169057	ENSG00000025293
ENSG00000142798	ENSG00000242114	ENSG00000105559
ENSG00000197081	ENSG00000102908	ENSG00000171680
ENSG00000115457	ENSG00000116962	ENSG00000118898
ENSG00000144749	ENSG00000169418	ENSG00000100034
ENSG00000099308	ENSG00000110713	ENSG00000136237
ENSG00000128567	ENSG00000163348	ENSG00000244462
ENSG00000116560	ENSG00000181852	ENSG00000213445
ENSG00000013306	ENSG00000172765	ENSG00000110693
ENSG00000003989	ENSG00000185880	ENSG00000168890
ENSG00000134900	ENSG00000137766	ENSG00000073282
ENSG00000158022	ENSG00000170185	ENSG00000136295
ENSG00000138768	ENSG00000179403	ENSG00000137073
ENSG00000171606	ENSG00000156853	ENSG00000185728
ENSG00000198146	ENSG00000011114	ENSG00000136367
ENSG00000143970	ENSG00000129315	ENSG00000162104
ENSG00000080802	ENSG00000106665	ENSG00000168710
ENSG00000113163	ENSG00000162616	ENSG00000080573
ENSG00000130635	ENSG00000152223	ENSG00000147113
ENSG00000147113	ENSG00000152767	ENSG00000163257
ENSG00000152223	ENSG00000155265	ENSG00000198947
ENSG00000047662	ENSG00000130787	ENSG00000125266
ENSG00000164125	ENSG00000054523	ENSG00000090863
ENSG00000063169	ENSG00000101825	ENSG00000197448
ENSG00000120071	ENSG00000138193	ENSG00000145495
ENSG00000185760	ENSG00000171016	ENSG00000101825
ENSG00000170871	ENSG00000105649	ENSG00000266714
ENSG00000091136	ENSG00000056586	ENSG00000198646
ENSG00000164715	ENSG00000102760	ENSG00000117859
ENSG00000175556	ENSG00000163125	ENSG00000115592
ENSG00000169683	ENSG00000169375	ENSG00000164080
ENSG00000108510	ENSG00000116991	ENSG00000162775
ENSG00000116984	ENSG00000105866	ENSG00000154133
ENSG00000101825	ENSG00000171914	ENSG00000163125
ENSG00000205309	ENSG00000185728	ENSG00000139718
ENSG00000124789	ENSG00000154265	ENSG00000164506
ENSG00000163125	ENSG00000108381	ENSG00000135316
ENSG00000010319	ENSG00000029363	ENSG00000145819
ENSG00000109686	ENSG00000163171	ENSG00000049618
ENSG00000118007	ENSG00000107736	ENSG00000070371
ENSG00000072786	ENSG00000150938	ENSG00000113742
ENSG00000147526	ENSG00000114416	ENSG00000130159
ENSG00000113296	ENSG00000010818	ENSG00000132294
ENSG00000155158	ENSG00000095574	ENSG00000089916
ENSG00000106299	ENSG00000055609	ENSG00000152409
ENSG00000029363	ENSG00000173269	ENSG00000159256
ENSG00000159228	ENSG00000085760	ENSG00000128655
ENSG00000080573	ENSG00000140853	ENSG00000124145
ENSG00000163257	ENSG00000185630	ENSG00000251322
ENSG00000132912	ENSG00000132326	ENSG00000176974
ENSG00000100697	ENSG00000135870	ENSG00000147526
ENSG00000132768	ENSG00000111252	ENSG00000183696
ENSG00000150907	ENSG00000170145	ENSG00000157510
ENSG00000133574	ENSG00000213445	ENSG00000124406
ENSG00000152661	ENSG00000185361	ENSG00000089101
ENSG00000115159	ENSG00000173210	ENSG00000164692
ENSG00000213949	ENSG00000151320	ENSG00000204262
ENSG00000152409	ENSG00000134817	ENSG00000105656
ENSG00000114796	ENSG00000163635	ENSG00000118407
ENSG00000169057	ENSG00000089737	ENSG00000110422
ENSG00000198646	ENSG00000185559	ENSG00000153187
ENSG00000214357	ENSG00000079819	ENSG00000120071
ENSG00000100034	ENSG00000116903	ENSG00000173200
ENSG00000167703	ENSG00000139438	ENSG00000101445
ENSG00000166348	ENSG00000112039	ENSG00000152332
ENSG00000151320	ENSG00000118496	ENSG00000174282
ENSG00000081181	ENSG00000169018	ENSG00000138678
ENSG00000070371	ENSG00000116396	ENSG00000029363
ENSG00000162852	ENSG00000102996	ENSG00000136457
ENSG00000165644	ENSG00000100105	ENSG00000162852
ENSG00000182944	ENSG00000157450	ENSG00000187498
ENSG00000129682	ENSG00000007314	ENSG00000151702
ENSG00000065970	ENSG00000138802	ENSG00000217128
ENSG00000110422	ENSG00000112562	ENSG00000137166
ENSG00000070495	ENSG00000136111	ENSG00000138411
ENSG00000149596	ENSG00000127481	ENSG00000010818
ENSG00000138600	ENSG00000071246	ENSG00000204388
ENSG00000084463	ENSG00000198039	ENSG00000102908
ENSG00000082898	ENSG00000105127	ENSG00000110218
ENSG00000143994	ENSG00000049618	ENSG00000126003
ENSG00000159873	ENSG00000204262	ENSG00000171016
ENSG00000108821	ENSG00000080573	ENSG00000163348
ENSG00000134871	ENSG00000132912	ENSG00000056586
ENSG00000196411	ENSG00000108021	ENSG00000181852
ENSG00000122591	ENSG00000154783	ENSG00000138600
ENSG00000142748	ENSG00000095066	ENSG00000127954
ENSG00000054523	ENSG00000132622	ENSG00000128881
ENSG00000147065	ENSG00000109061	ENSG00000188021
ENSG00000171840	ENSG00000134369	ENSG00000179403
ENSG00000101004	ENSG00000204301	ENSG00000156853
ENSG00000103335	ENSG00000113580
ENSG00000101445	ENSG00000090924
ENSG00000148840	ENSG00000158615
ENSG00000185129	ENSG00000116560
ENSG00000105649	ENSG00000173334
ENSG00000157450	ENSG00000184205
ENSG00000181852	ENSG00000174282
ENSG00000134318	ENSG00000136367
ENSG00000007314	ENSG00000198146
ENSG00000170145
ENSG00000185591
ENSG00000072310
