# Supplementary material for: Alterations in RNA editing in skeletal muscle following exercise training in individuals with Parkinson’s disease
Source: PLoS One. 2023 Dec 22;18(12):e0287078. doi: 10.1371/journal.pone.0287078 (PMC10745226; doi:10.1371/journal.pone.0287078)
Supplement: S5 File — (XLSX) [file pone.0287078.s005.xlsx]

## Sheet: S5
S5 File. Table S5.1 shows the number of reads and the estimated editing level at 55 putative ADAR editing sites shared across all samples. Sample ID is SRA SRRxxx numbers.
Figure S5.2 shows the scatterplot of average pairwise editing level differences, per site.
Table S5.3 shows the mean estimates of editing levels at 55 putative ADAR editing sites shared across all samples within each group.

## Sheet: S5.1_editing_per_site
Table S5.1 shows the number of reads and the estimated editing level at 55 putative ADAR editing sites shared across all samples. Sample ID is SRA SRRxxx numbers.
Sample	Chr	Coordinate	REF	TOTAL	A	C	G	T	Group	EditingIfAny	If-cutOff2percent	Symbol	Gene	Transcript	Predicted Function	AA Change
SRR10416926	1	564714	A	10037	9992	4	33	8	Older	0.0033	less2	RP5-857K21.4	ENSG00000230021	ENST00000440200	non-coding intronic	None
SRR10416926	1	565079	A	15804	196	29	4	15575	Older	0.0003	less2	RP5-857K21.4	ENSG00000230021	ENST00000440200	non-coding intronic	None
SRR10416926	1	565136	T	10814	3	77	2	10732	Older	0.9924	over98	RP5-857K21.4	ENSG00000230021	ENST00000440200	non-coding intronic	None
SRR10416926	1	565586	A	6839	6783	0	54	2	Older	0.0079	less2	RP5-857K21.4	ENSG00000230021	ENST00000440200	non-coding intronic	None
SRR10416926	1	565742	A	14625	14521	61	24	19	Older	0.0016	less2	RP5-857K21.4	ENSG00000230021	ENST00000440200	non-coding intronic	None
SRR10416926	1	566870	T	6389	8	46	2	6333	Older	0.9912	over98	RP5-857K21.4	ENSG00000230021	ENST00000440200	non-coding intronic	None
SRR10416926	1	567606	A	20858	20715	1	140	2	Older	0.0067	less2	RP5-857K21.4	ENSG00000230021	ENST00000440200	non-coding intronic	None
SRR10416926	1	567726	T	49939	36	667	18	49218	Older	0.9856	over98	RP5-857K21.4	ENSG00000230021	ENST00000440200	non-coding intronic	None
SRR10416926	1	567753	A	40428	40128	93	168	39	Older	0.0042	less2	RP5-857K21.4	ENSG00000230021	ENST00000440200	non-coding intronic	None
SRR10416926	1	567861	T	15903	10	20	2	15871	Older	0.998	over98	RP5-857K21.4	ENSG00000230021	ENST00000440200	non-coding intronic	None
SRR10416926	1	568024	A	6512	6381	37	81	13	Older	0.0124	less2	RP5-857K21.4	ENSG00000230021	ENST00000440200	non-coding intronic	None
SRR10416926	1	568322	A	15821	15537	2	254	28	Older	0.0161	less2	RP5-857K21.4	ENSG00000230021	ENST00000440200	non-coding intronic	None
SRR10416926	1	569167	T	30541	17	122	64	30338	Older	0.9934	over98	RP5-857K21.4	ENSG00000230021	ENST00000440200	non-coding intronic	None
SRR10416926	1	569770	A	3449	3413	5	23	8	Older	0.0067	less2	RP5-857K21.4	ENSG00000230021	ENST00000440200	non-coding intronic	None
SRR10416926	1	570247	T	6990	4	5	4	6977	Older	0.9981	over98	RP5-857K21.4	ENSG00000230021	ENST00000440200	non-coding intronic	None
SRR10416926	1	64114204	T	819	3	0	0	816	Older	0.9963	over98	PGM1	ENSG00000079739	ENST00000371083	coding	R>R
SRR10416926	1	201012564	A	488	410	76	1	1	Older	0.002	less2	RP11-168O16.2	ENSG00000234132	ENST00000415359	3downstream	None
SRR10416926	1	227171831	T	390	0	2	82	306	Older	0.7846	editing	ADCK3	ENSG00000163050	ENST00000478406	non-coding	None
SRR10416926	1	229569803	A	257748	386	0	257338	24	Older	0.9984	over98	ACTA1	ENSG00000143632	ENST00000366684	5utr	None
SRR10416926	2	132021492	A	410	403	0	7	0	Older	0.0171	less2	PLEKHB2	ENSG00000115762	ENST00000303908	intronic	None
SRR10416926	2	152394468	A	1701	1651	44	1	5	Older	0.0006	less2	NEB	ENSG00000183091	ENST00000172853	coding	M>T
SRR10416926	2	174090328	A	163	163	0	0	0	Older	0	less2	MLK7-AS1	ENSG00000238133	ENST00000422703	non-coding intronic	None
SRR10416926	3	15780096	A	300	296	0	4	0	Older	0.0133	less2	ANKRD28	ENSG00000206560	ENST00000383777	intronic	None
SRR10416926	3	47953294	A	311	311	0	0	0	Older	0	less2	MAP4	ENSG00000047849	ENST00000360240	intronic	None
SRR10416926	3	69157153	T	341	1	0	1	339	Older	0.9941	over98	ARL6IP5	ENSG00000144746	ENST00000478935	3downstream	None
SRR10416926	3	161147099	A	422	419	0	1	2	Older	0.0024	less2	RP11-3P17.4	ENSG00000240567	ENST00000473595	non-coding intronic	None
SRR10416926	4	109543131	A	394	270	122	1	1	Older	0.0025	less2	RPL34	ENSG00000109475	ENST00000504231	5upstream	None
SRR10416926	5	130500890	A	484	479	5	0	0	Older	0	less2	HINT1	ENSG00000169567	ENST00000506207	non-coding intronic	None
SRR10416926	5	134262531	T	1024	1	5	2	1016	Older	0.9922	over98	PCBD2	ENSG00000132570	ENST00000254908	intronic	None
SRR10416926	5	134263377	A	376	359	0	16	1	Older	0.0426	editing	PCBD2	ENSG00000132570	ENST00000254908	intronic	None
SRR10416926	6	80663304	T	300	1	6	1	292	Older	0.9733	editing	GAPDHP63	ENSG00000218582	ENST00000405405	non-coding	None
SRR10416926	6	118320262	A	231	231	0	0	0	Older	0	less2	SLC35F1	ENSG00000196376	ENST00000360388	intronic	None
SRR10416926	6	153603680	T	312	0	1	0	311	Older	0.9968	over98	AL590867.1	ENSG00000213121	ENST00000392385	intronic	None
SRR10416926	6	153603693	T	318	0	2	1	315	Older	0.9906	over98	AL590867.1	ENSG00000213121	ENST00000392385	intronic	None
SRR10416926	7	56160599	A	445	444	0	0	1	Older	0	less2	PHKG1	ENSG00000164776	ENST00000446428	5utr	None
SRR10416926	7	132720385	A	766	764	0	0	2	Older	0	less2	CHCHD3	ENSG00000106554	ENST00000476546	non-coding intronic	None
SRR10416926	12	41757490	A	3452	3434	5	10	3	Older	0.0029	less2	PDZRN4	ENSG00000165966	ENST00000402685	intronic	None
SRR10416926	12	102064118	T	9130	9	9117	1	3	Older	0.0003	less2	MYBPC1	ENSG00000196091	ENST00000550501	non-coding intronic	None
SRR10416926	12	110719095	T	1390	2	3	0	1385	Older	0.9964	over98	ATP2A2	ENSG00000174437	ENST00000377685	5upstream	None
SRR10416926	12	110778784	T	1670	0	3	120	1547	Older	0.9263	editing	ATP2A2	ENSG00000174437	ENST00000308664	coding	D>D
SRR10416926	13	55014973	T	258	0	4	0	254	Older	0.9845	over98	RPL13AP25	ENSG00000136149	ENST00000484130	non-coding	None
SRR10416926	14	32954103	A	422	419	1	2	0	Older	0.0047	less2	AKAP6	ENSG00000151320	ENST00000280979	intronic	None
SRR10416926	14	50053537	A	435	433	0	2	0	Older	0.0046	less2	RPS29	ENSG00000213741	ENST00000557111	non-coding intronic	None
SRR10416926	14	66479664	T	1177	3	9	0	1165	Older	0.9898	over98	AL391261.1	ENSG00000238876	ENST00000458915	5upstream	None
SRR10416926	15	42707216	A	179	176	2	1	0	Older	0.0056	less2	ZNF106	ENSG00000103994	ENST00000263805	3utr	None
SRR10416926	17	10297674	A	2602	2598	0	4	0	Older	0.0015	less2	RP11-799N11.1	ENSG00000272736	ENST00000399342	non-coding intronic	None
SRR10416926	17	10355621	T	3592	8	12	6	3566	Older	0.9928	over98	RP11-799N11.1	ENSG00000272736	ENST00000581304	non-coding intronic	None
SRR10416926	17	10404808	A	7265	7234	7	12	12	Older	0.0017	less2	RP11-799N11.1	ENSG00000272736	ENST00000581304	non-coding intronic	None
SRR10416926	17	10412941	A	2315	2302	0	8	5	Older	0.0035	less2	RP11-799N11.1	ENSG00000272736	ENST00000581304	non-coding intronic	None
SRR10416926	17	29361475	A	358	357	0	1	0	Older	0.0028	less2	RP11-848P1.9	ENSG00000266865	ENST00000580190	non-coding intronic	None
SRR10416926	17	51183586	T	1007	4	6	1	996	Older	0.9891	over98	RP11-750B16.1	ENSG00000262902	ENST00000574371	non-coding	None
SRR10416926	18	45379664	A	1008	1003	2	1	2	Older	0.001	less2	SMAD2	ENSG00000175387	ENST00000591214	intronic	None
SRR10416926	18	45379673	A	1190	1185	0	2	3	Older	0.0017	less2	SMAD2	ENSG00000175387	ENST00000262160	intronic	None
SRR10416926	19	12754188	T	375	0	3	0	372	Older	0.992	over98	CTD-2192J16.22	ENSG00000269242	ENST00000597692	3downstream	None
SRR10416926	X	39646900	A	662	660	0	1	1	Older	0.0015	less2	RN7SL732P	ENSG00000264618	ENST00000581157	5upstream	None
SRR10416930	1	564714	A	11402	11350	2	33	17	Older	0.0029	less2	RP5-857K21.4	ENSG00000230021	ENST00000440200	non-coding intronic	None
SRR10416930	1	565079	A	20157	197	45	1	19914	Older	0	less2	RP5-857K21.4	ENSG00000230021	ENST00000440200	non-coding intronic	None
SRR10416930	1	565136	T	13966	9	115	10	13832	Older	0.9904	over98	RP5-857K21.4	ENSG00000230021	ENST00000440200	non-coding intronic	None
SRR10416930	1	565586	A	8718	8649	0	68	1	Older	0.0078	less2	RP5-857K21.4	ENSG00000230021	ENST00000440200	non-coding intronic	None
SRR10416930	1	565742	A	18674	18570	53	25	26	Older	0.0013	less2	RP5-857K21.4	ENSG00000230021	ENST00000440200	non-coding intronic	None
SRR10416930	1	566870	T	6172	9	57	2	6104	Older	0.989	over98	RP5-857K21.4	ENSG00000230021	ENST00000440200	non-coding intronic	None
SRR10416930	1	567606	A	18757	18646	1	103	7	Older	0.0055	less2	RP5-857K21.4	ENSG00000230021	ENST00000440200	non-coding intronic	None
SRR10416930	1	567726	T	47829	45	498	17	47269	Older	0.9883	over98	RP5-857K21.4	ENSG00000230021	ENST00000440200	non-coding intronic	None
SRR10416930	1	567753	A	37016	36731	103	152	30	Older	0.0041	less2	RP5-857K21.4	ENSG00000230021	ENST00000440200	non-coding intronic	None
SRR10416930	1	567861	T	14053	23	21	1	14008	Older	0.9968	over98	RP5-857K21.4	ENSG00000230021	ENST00000440200	non-coding intronic	None
SRR10416930	1	568024	A	3370	3300	23	45	2	Older	0.0134	less2	RP5-857K21.4	ENSG00000230021	ENST00000440200	non-coding intronic	None
SRR10416930	1	568322	A	18140	17964	1	158	17	Older	0.0087	less2	RP5-857K21.4	ENSG00000230021	ENST00000440200	non-coding intronic	None
SRR10416930	1	569167	T	29022	19	117	64	28822	Older	0.9931	over98	RP5-857K21.4	ENSG00000230021	ENST00000440200	non-coding intronic	None
SRR10416930	1	569770	A	2961	2937	1	21	2	Older	0.0071	less2	RP5-857K21.4	ENSG00000230021	ENST00000440200	non-coding intronic	None
SRR10416930	1	570247	T	8056	3	6	2	8045	Older	0.9986	over98	RP5-857K21.4	ENSG00000230021	ENST00000440200	non-coding intronic	None
SRR10416930	1	64114204	T	465	1	2	0	462	Older	0.9935	over98	PGM1	ENSG00000079739	ENST00000371083	coding	R>R
SRR10416930	1	201012564	A	387	382	0	3	2	Older	0.0078	less2	RP11-168O16.2	ENSG00000234132	ENST00000415359	3downstream	None
SRR10416930	1	227171831	T	607	0	0	104	503	Older	0.8287	editing	ADCK3	ENSG00000163050	ENST00000478406	non-coding	None
SRR10416930	1	229569803	A	212439	101159	68	111071	141	Older	0.5228	editing	ACTA1	ENSG00000143632	ENST00000366684	5utr	None
SRR10416930	2	132021492	A	481	460	1	17	3	Older	0.0353	editing	PLEKHB2	ENSG00000115762	ENST00000303908	intronic	None
SRR10416930	2	152394468	A	1948	1943	2	0	3	Older	0	less2	NEB	ENSG00000183091	ENST00000172853	coding	M>T
SRR10416930	2	174090328	A	219	219	0	0	0	Older	0	less2	MLK7-AS1	ENSG00000238133	ENST00000422703	non-coding intronic	None
SRR10416930	3	15780096	A	173	172	0	1	0	Older	0.0058	less2	ANKRD28	ENSG00000206560	ENST00000383777	intronic	None
SRR10416930	3	47953294	A	246	246	0	0	0	Older	0	less2	MAP4	ENSG00000047849	ENST00000360240	intronic	None
SRR10416930	3	69157153	T	264	1	0	0	263	Older	0.9962	over98	ARL6IP5	ENSG00000144746	ENST00000478935	3downstream	None
SRR10416930	3	161147099	A	359	356	2	1	0	Older	0.0028	less2	RP11-3P17.4	ENSG00000240567	ENST00000473595	non-coding intronic	None
SRR10416930	4	109543131	A	418	415	0	1	2	Older	0.0024	less2	RPL34	ENSG00000109475	ENST00000504231	5upstream	None
SRR10416930	5	130500890	A	463	462	1	0	0	Older	0	less2	HINT1	ENSG00000169567	ENST00000506207	non-coding intronic	None
SRR10416930	5	134262531	T	1049	1	5	3	1040	Older	0.9914	over98	PCBD2	ENSG00000132570	ENST00000254908	intronic	None
SRR10416930	5	134263377	A	318	307	1	10	0	Older	0.0314	editing	PCBD2	ENSG00000132570	ENST00000254908	intronic	None
SRR10416930	6	80663304	T	188	0	7	0	181	Older	0.9628	editing	GAPDHP63	ENSG00000218582	ENST00000405405	non-coding	None
SRR10416930	6	118320262	A	199	198	0	1	0	Older	0.005	less2	SLC35F1	ENSG00000196376	ENST00000360388	intronic	None
SRR10416930	6	153603680	T	231	0	2	0	229	Older	0.9913	over98	AL590867.1	ENSG00000213121	ENST00000392385	intronic	None
SRR10416930	6	153603693	T	259	1	2	0	256	Older	0.9884	over98	AL590867.1	ENSG00000213121	ENST00000392385	intronic	None
SRR10416930	7	56160599	A	312	312	0	0	0	Older	0	less2	PHKG1	ENSG00000164776	ENST00000446428	5utr	None
SRR10416930	7	132720385	A	710	705	1	3	1	Older	0.0042	less2	CHCHD3	ENSG00000106554	ENST00000476546	non-coding intronic	None
SRR10416930	12	41757490	A	3605	3594	0	4	7	Older	0.0011	less2	PDZRN4	ENSG00000165966	ENST00000402685	intronic	None
SRR10416930	12	102064118	T	9099	10	9081	0	8	Older	0.0009	less2	MYBPC1	ENSG00000196091	ENST00000550501	non-coding intronic	None
SRR10416930	12	110719095	T	2137	1	3	2	2131	Older	0.9972	over98	ATP2A2	ENSG00000174437	ENST00000377685	5upstream	None
SRR10416930	12	110778784	T	2642	1	8	155	2478	Older	0.9379	editing	ATP2A2	ENSG00000174437	ENST00000308664	coding	D>D
SRR10416930	13	55014973	T	244	0	1	0	243	Older	0.9959	over98	RPL13AP25	ENSG00000136149	ENST00000484130	non-coding	None
SRR10416930	14	32954103	A	336	335	0	0	1	Older	0	less2	AKAP6	ENSG00000151320	ENST00000280979	intronic	None
SRR10416930	14	50053537	A	261	260	0	1	0	Older	0.0038	less2	RPS29	ENSG00000213741	ENST00000557111	non-coding intronic	None
SRR10416930	14	66479664	T	1110	6	3	0	1101	Older	0.9919	over98	AL391261.1	ENSG00000238876	ENST00000458915	5upstream	None
SRR10416930	15	42707216	A	261	245	16	0	0	Older	0	less2	ZNF106	ENSG00000103994	ENST00000263805	3utr	None
SRR10416930	17	10297674	A	1143	1139	2	0	2	Older	0	less2	RP11-799N11.1	ENSG00000272736	ENST00000399342	non-coding intronic	None
SRR10416930	17	10355621	T	1756	5	3	2	1746	Older	0.9943	over98	RP11-799N11.1	ENSG00000272736	ENST00000581304	non-coding intronic	None
SRR10416930	17	10404808	A	4655	4639	3	9	4	Older	0.0019	less2	RP11-799N11.1	ENSG00000272736	ENST00000581304	non-coding intronic	None
SRR10416930	17	10412941	A	1100	1092	0	4	4	Older	0.0036	less2	RP11-799N11.1	ENSG00000272736	ENST00000581304	non-coding intronic	None
SRR10416930	17	29361475	A	272	271	0	0	1	Older	0	less2	RP11-848P1.9	ENSG00000266865	ENST00000580190	non-coding intronic	None
SRR10416930	17	51183586	T	779	1	1	0	777	Older	0.9974	over98	RP11-750B16.1	ENSG00000262902	ENST00000574371	non-coding	None
SRR10416930	18	45379664	A	1220	1217	1	2	0	Older	0.0016	less2	SMAD2	ENSG00000175387	ENST00000591214	intronic	None
SRR10416930	18	45379673	A	1446	1431	0	9	6	Older	0.0062	less2	SMAD2	ENSG00000175387	ENST00000262160	intronic	None
SRR10416930	19	12754188	T	203	0	2	0	201	Older	0.9901	over98	CTD-2192J16.22	ENSG00000269242	ENST00000597692	3downstream	None
SRR10416930	X	39646900	A	384	380	0	1	3	Older	0.0026	less2	RN7SL732P	ENSG00000264618	ENST00000581157	5upstream	None
SRR10416938	1	564714	A	10529	10451	4	60	14	Older	0.0057	less2	RP5-857K21.4	ENSG00000230021	ENST00000440200	non-coding intronic	None
SRR10416938	1	565079	A	23980	23886	15	58	21	Older	0.0024	less2	RP5-857K21.4	ENSG00000230021	ENST00000440200	non-coding intronic	None
SRR10416938	1	565136	T	13975	6	102	10	13857	Older	0.9916	over98	RP5-857K21.4	ENSG00000230021	ENST00000440200	non-coding intronic	None
SRR10416938	1	565586	A	10247	10186	0	57	4	Older	0.0056	less2	RP5-857K21.4	ENSG00000230021	ENST00000440200	non-coding intronic	None
SRR10416938	1	565742	A	17629	17548	31	28	22	Older	0.0016	less2	RP5-857K21.4	ENSG00000230021	ENST00000440200	non-coding intronic	None
SRR10416938	1	566870	T	6041	7	44	1	5989	Older	0.9914	over98	RP5-857K21.4	ENSG00000230021	ENST00000440200	non-coding intronic	None
SRR10416938	1	567606	A	22268	22095	1	158	14	Older	0.0071	less2	RP5-857K21.4	ENSG00000230021	ENST00000440200	non-coding intronic	None
SRR10416938	1	567726	T	51619	48	494	14	51063	Older	0.9892	over98	RP5-857K21.4	ENSG00000230021	ENST00000440200	non-coding intronic	None
SRR10416938	1	567753	A	39391	39123	95	138	35	Older	0.0035	less2	RP5-857K21.4	ENSG00000230021	ENST00000440200	non-coding intronic	None
SRR10416938	1	567861	T	15641	16	27	1	15597	Older	0.9972	over98	RP5-857K21.4	ENSG00000230021	ENST00000440200	non-coding intronic	None
SRR10416938	1	568024	A	5291	5201	40	44	6	Older	0.0083	less2	RP5-857K21.4	ENSG00000230021	ENST00000440200	non-coding intronic	None
SRR10416938	1	568322	A	17176	16987	0	162	27	Older	0.0094	less2	RP5-857K21.4	ENSG00000230021	ENST00000440200	non-coding intronic	None
SRR10416938	1	569167	T	28112	17	118	54	27923	Older	0.9933	over98	RP5-857K21.4	ENSG00000230021	ENST00000440200	non-coding intronic	None
SRR10416938	1	569770	A	2728	2707	3	14	4	Older	0.0051	less2	RP5-857K21.4	ENSG00000230021	ENST00000440200	non-coding intronic	None
SRR10416938	1	570247	T	7588	7	9	1	7571	Older	0.9978	over98	RP5-857K21.4	ENSG00000230021	ENST00000440200	non-coding intronic	None
SRR10416938	1	64114204	T	440	0	1	0	439	Older	0.9977	over98	PGM1	ENSG00000079739	ENST00000371083	coding	R>R
SRR10416938	1	201012564	A	432	431	0	0	1	Older	0	less2	RP11-168O16.2	ENSG00000234132	ENST00000415359	3downstream	None
SRR10416938	1	227171831	T	428	0	0	82	346	Older	0.8084	editing	ADCK3	ENSG00000163050	ENST00000478406	non-coding	None
SRR10416938	1	229569803	A	216722	215389	172	956	205	Older	0.0044	less2	ACTA1	ENSG00000143632	ENST00000366684	5utr	None
SRR10416938	2	132021492	A	431	411	0	18	2	Older	0.0418	editing	PLEKHB2	ENSG00000115762	ENST00000303908	intronic	None
SRR10416938	2	152394468	A	2340	2098	237	3	2	Older	0.0013	less2	NEB	ENSG00000183091	ENST00000172853	coding	M>T
SRR10416938	2	174090328	A	246	246	0	0	0	Older	0	less2	MLK7-AS1	ENSG00000238133	ENST00000422703	non-coding intronic	None
SRR10416938	3	15780096	A	221	220	0	1	0	Older	0.0045	less2	ANKRD28	ENSG00000206560	ENST00000383777	intronic	None
SRR10416938	3	47953294	A	310	310	0	0	0	Older	0	less2	MAP4	ENSG00000047849	ENST00000360240	intronic	None
SRR10416938	3	69157153	T	235	0	1	0	234	Older	0.9957	over98	ARL6IP5	ENSG00000144746	ENST00000478935	3downstream	None
SRR10416938	3	161147099	A	332	330	2	0	0	Older	0	less2	RP11-3P17.4	ENSG00000240567	ENST00000473595	non-coding intronic	None
SRR10416938	4	109543131	A	423	422	0	1	0	Older	0.0024	less2	RPL34	ENSG00000109475	ENST00000504231	5upstream	None
SRR10416938	5	130500890	A	524	516	6	1	1	Older	0.0019	less2	HINT1	ENSG00000169567	ENST00000506207	non-coding intronic	None
SRR10416938	5	134262531	T	856	1	9	0	846	Older	0.9883	over98	PCBD2	ENSG00000132570	ENST00000254908	intronic	None
SRR10416938	5	134263377	A	358	351	0	5	2	Older	0.014	less2	PCBD2	ENSG00000132570	ENST00000254908	intronic	None
SRR10416938	6	80663304	T	187	0	5	1	181	Older	0.9679	editing	GAPDHP63	ENSG00000218582	ENST00000405405	non-coding	None
SRR10416938	6	118320262	A	181	181	0	0	0	Older	0	less2	SLC35F1	ENSG00000196376	ENST00000360388	intronic	None
SRR10416938	6	153603680	T	280	0	0	1	279	Older	0.9964	over98	AL590867.1	ENSG00000213121	ENST00000392385	intronic	None
SRR10416938	6	153603693	T	298	0	3	0	295	Older	0.9899	over98	AL590867.1	ENSG00000213121	ENST00000392385	intronic	None
SRR10416938	7	56160599	A	316	316	0	0	0	Older	0	less2	PHKG1	ENSG00000164776	ENST00000446428	5utr	None
SRR10416938	7	132720385	A	631	628	1	1	1	Older	0.0016	less2	CHCHD3	ENSG00000106554	ENST00000476546	non-coding intronic	None
SRR10416938	12	41757490	A	3765	3755	0	5	5	Older	0.0013	less2	PDZRN4	ENSG00000165966	ENST00000402685	intronic	None
SRR10416938	12	102064118	T	6608	9	6585	4	10	Older	0.0015	less2	MYBPC1	ENSG00000196091	ENST00000550501	non-coding intronic	None
SRR10416938	12	110719095	T	1365	1	1	1	1362	Older	0.9978	over98	ATP2A2	ENSG00000174437	ENST00000377685	5upstream	None
SRR10416938	12	110778784	T	1602	1	3	17	1581	Older	0.9869	over98	ATP2A2	ENSG00000174437	ENST00000308664	coding	D>D
SRR10416938	13	55014973	T	218	0	1	0	217	Older	0.9954	over98	RPL13AP25	ENSG00000136149	ENST00000484130	non-coding	None
SRR10416938	14	32954103	A	337	336	0	0	1	Older	0	less2	AKAP6	ENSG00000151320	ENST00000280979	intronic	None
SRR10416938	14	50053537	A	368	367	0	0	1	Older	0	less2	RPS29	ENSG00000213741	ENST00000557111	non-coding intronic	None
SRR10416938	14	66479664	T	854	1	0	1	852	Older	0.9977	over98	AL391261.1	ENSG00000238876	ENST00000458915	5upstream	None
SRR10416938	15	42707216	A	280	278	0	1	1	Older	0.0036	less2	ZNF106	ENSG00000103994	ENST00000263805	3utr	None
SRR10416938	17	10297674	A	1775	1771	0	4	0	Older	0.0023	less2	RP11-799N11.1	ENSG00000272736	ENST00000399342	non-coding intronic	None
SRR10416938	17	10355621	T	2348	3	8	5	2332	Older	0.9932	over98	RP11-799N11.1	ENSG00000272736	ENST00000581304	non-coding intronic	None
SRR10416938	17	10404808	A	3847	3838	3	4	2	Older	0.001	less2	RP11-799N11.1	ENSG00000272736	ENST00000581304	non-coding intronic	None
SRR10416938	17	10412941	A	1491	1483	1	0	7	Older	0	less2	RP11-799N11.1	ENSG00000272736	ENST00000581304	non-coding intronic	None
SRR10416938	17	29361475	A	311	307	0	3	1	Older	0.0096	less2	RP11-848P1.9	ENSG00000266865	ENST00000580190	non-coding intronic	None
SRR10416938	17	51183586	T	902	6	3	0	893	Older	0.99	over98	RP11-750B16.1	ENSG00000262902	ENST00000574371	non-coding	None
SRR10416938	18	45379664	A	1773	1761	3	5	4	Older	0.0028	less2	SMAD2	ENSG00000175387	ENST00000591214	intronic	None
SRR10416938	18	45379673	A	2012	2004	0	1	7	Older	0.0005	less2	SMAD2	ENSG00000175387	ENST00000262160	intronic	None
SRR10416938	19	12754188	T	336	0	2	0	334	Older	0.994	over98	CTD-2192J16.22	ENSG00000269242	ENST00000597692	3downstream	None
SRR10416938	X	39646900	A	448	445	0	1	2	Older	0.0022	less2	RN7SL732P	ENSG00000264618	ENST00000581157	5upstream	None
SRR10416942	1	564714	A	13269	13181	4	66	18	Older	0.005	less2	RP5-857K21.4	ENSG00000230021	ENST00000440200	non-coding intronic	None
SRR10416942	1	565079	A	26605	26505	15	66	19	Older	0.0025	less2	RP5-857K21.4	ENSG00000230021	ENST00000440200	non-coding intronic	None
SRR10416942	1	565136	T	15078	9	112	5	14952	Older	0.9916	over98	RP5-857K21.4	ENSG00000230021	ENST00000440200	non-coding intronic	None
SRR10416942	1	565586	A	9754	9687	0	63	4	Older	0.0065	less2	RP5-857K21.4	ENSG00000230021	ENST00000440200	non-coding intronic	None
SRR10416942	1	565742	A	19625	19481	81	23	40	Older	0.0012	less2	RP5-857K21.4	ENSG00000230021	ENST00000440200	non-coding intronic	None
SRR10416942	1	566870	T	5796	8	57	3	5728	Older	0.9883	over98	RP5-857K21.4	ENSG00000230021	ENST00000440200	non-coding intronic	None
SRR10416942	1	567606	A	20534	20398	2	128	6	Older	0.0062	less2	RP5-857K21.4	ENSG00000230021	ENST00000440200	non-coding intronic	None
SRR10416942	1	567726	T	50025	41	433	13	49538	Older	0.9903	over98	RP5-857K21.4	ENSG00000230021	ENST00000440200	non-coding intronic	None
SRR10416942	1	567753	A	38266	37965	108	160	33	Older	0.0042	less2	RP5-857K21.4	ENSG00000230021	ENST00000440200	non-coding intronic	None
SRR10416942	1	567861	T	15892	14	24	0	15854	Older	0.9976	over98	RP5-857K21.4	ENSG00000230021	ENST00000440200	non-coding intronic	None
SRR10416942	1	568024	A	8718	8554	68	86	10	Older	0.0099	less2	RP5-857K21.4	ENSG00000230021	ENST00000440200	non-coding intronic	None
SRR10416942	1	568322	A	18473	18266	7	162	38	Older	0.0088	less2	RP5-857K21.4	ENSG00000230021	ENST00000440200	non-coding intronic	None
SRR10416942	1	569167	T	28926	13	119	48	28746	Older	0.9938	over98	RP5-857K21.4	ENSG00000230021	ENST00000440200	non-coding intronic	None
SRR10416942	1	569770	A	4209	4173	6	26	4	Older	0.0062	less2	RP5-857K21.4	ENSG00000230021	ENST00000440200	non-coding intronic	None
SRR10416942	1	570247	T	8723	3	10	4	8706	Older	0.9981	over98	RP5-857K21.4	ENSG00000230021	ENST00000440200	non-coding intronic	None
SRR10416942	1	64114204	T	514	0	0	113	401	Older	0.7802	editing	PGM1	ENSG00000079739	ENST00000371083	coding	R>R
SRR10416942	1	201012564	A	344	228	116	0	0	Older	0	less2	RP11-168O16.2	ENSG00000234132	ENST00000415359	3downstream	None
SRR10416942	1	227171831	T	586	1	0	60	525	Older	0.8959	editing	ADCK3	ENSG00000163050	ENST00000478406	non-coding	None
SRR10416942	1	229569803	A	265437	123780	74	141413	170	Older	0.5328	editing	ACTA1	ENSG00000143632	ENST00000366684	5utr	None
SRR10416942	2	132021492	A	534	516	1	15	2	Older	0.0281	editing	PLEKHB2	ENSG00000115762	ENST00000303908	intronic	None
SRR10416942	2	152394468	A	2995	2980	4	4	7	Older	0.0013	less2	NEB	ENSG00000183091	ENST00000172853	coding	M>T
SRR10416942	2	174090328	A	356	355	0	0	1	Older	0	less2	MLK7-AS1	ENSG00000238133	ENST00000422703	non-coding intronic	None
SRR10416942	3	15780096	A	108	108	0	0	0	Older	0	less2	ANKRD28	ENSG00000206560	ENST00000383777	intronic	None
SRR10416942	3	47953294	A	325	324	0	0	1	Older	0	less2	MAP4	ENSG00000047849	ENST00000360240	intronic	None
SRR10416942	3	69157153	T	267	0	0	0	267	Older	1	over98	ARL6IP5	ENSG00000144746	ENST00000478935	3downstream	None
SRR10416942	3	161147099	A	321	319	1	1	0	Older	0.0031	less2	RP11-3P17.4	ENSG00000240567	ENST00000473595	non-coding intronic	None
SRR10416942	4	109543131	A	311	308	0	3	0	Older	0.0096	less2	RPL34	ENSG00000109475	ENST00000504231	5upstream	None
SRR10416942	5	130500890	A	414	413	1	0	0	Older	0	less2	HINT1	ENSG00000169567	ENST00000506207	non-coding intronic	None
SRR10416942	5	134262531	T	1179	2	7	1	1169	Older	0.9915	over98	PCBD2	ENSG00000132570	ENST00000254908	intronic	None
SRR10416942	5	134263377	A	460	449	0	10	1	Older	0.0217	editing	PCBD2	ENSG00000132570	ENST00000254908	intronic	None
SRR10416942	6	80663304	T	211	0	4	0	207	Older	0.981	over98	GAPDHP63	ENSG00000218582	ENST00000405405	non-coding	None
SRR10416942	6	118320262	A	199	198	0	1	0	Older	0.005	less2	SLC35F1	ENSG00000196376	ENST00000360388	intronic	None
SRR10416942	6	153603680	T	300	1	1	0	298	Older	0.9933	over98	AL590867.1	ENSG00000213121	ENST00000392385	intronic	None
SRR10416942	6	153603693	T	312	0	1	0	311	Older	0.9968	over98	AL590867.1	ENSG00000213121	ENST00000392385	intronic	None
SRR10416942	7	56160599	A	397	397	0	0	0	Older	0	less2	PHKG1	ENSG00000164776	ENST00000446428	5utr	None
SRR10416942	7	132720385	A	959	955	0	2	2	Older	0.0021	less2	CHCHD3	ENSG00000106554	ENST00000476546	non-coding intronic	None
SRR10416942	12	41757490	A	4926	4894	8	17	7	Older	0.0035	less2	PDZRN4	ENSG00000165966	ENST00000402685	intronic	None
SRR10416942	12	102064118	T	10985	12	10964	1	8	Older	0.0007	less2	MYBPC1	ENSG00000196091	ENST00000550501	non-coding intronic	None
SRR10416942	12	110719095	T	2401	5	5	1	2390	Older	0.9954	over98	ATP2A2	ENSG00000174437	ENST00000377685	5upstream	None
SRR10416942	12	110778784	T	2806	2	6	400	2398	Older	0.8546	editing	ATP2A2	ENSG00000174437	ENST00000308664	coding	D>D
SRR10416942	13	55014973	T	253	0	1	0	252	Older	0.996	over98	RPL13AP25	ENSG00000136149	ENST00000484130	non-coding	None
SRR10416942	14	32954103	A	333	329	0	4	0	Older	0.012	less2	AKAP6	ENSG00000151320	ENST00000280979	intronic	None
SRR10416942	14	50053537	A	153	152	0	0	1	Older	0	less2	RPS29	ENSG00000213741	ENST00000557111	non-coding intronic	None
SRR10416942	14	66479664	T	996	3	5	1	987	Older	0.991	over98	AL391261.1	ENSG00000238876	ENST00000458915	5upstream	None
SRR10416942	15	42707216	A	254	223	29	0	2	Older	0	less2	ZNF106	ENSG00000103994	ENST00000263805	3utr	None
SRR10416942	17	10297674	A	1978	1965	6	3	4	Older	0.0015	less2	RP11-799N11.1	ENSG00000272736	ENST00000399342	non-coding intronic	None
SRR10416942	17	10355621	T	2423	5	9	2	2407	Older	0.9934	over98	RP11-799N11.1	ENSG00000272736	ENST00000581304	non-coding intronic	None
SRR10416942	17	10404808	A	3703	3688	6	2	7	Older	0.0005	less2	RP11-799N11.1	ENSG00000272736	ENST00000581304	non-coding intronic	None
SRR10416942	17	10412941	A	1528	1521	1	1	5	Older	0.0007	less2	RP11-799N11.1	ENSG00000272736	ENST00000581304	non-coding intronic	None
SRR10416942	17	29361475	A	367	367	0	0	0	Older	0	less2	RP11-848P1.9	ENSG00000266865	ENST00000580190	non-coding intronic	None
SRR10416942	17	51183586	T	1110	5	5	0	1100	Older	0.991	over98	RP11-750B16.1	ENSG00000262902	ENST00000574371	non-coding	None
SRR10416942	18	45379664	A	1330	1325	0	2	3	Older	0.0015	less2	SMAD2	ENSG00000175387	ENST00000591214	intronic	None
SRR10416942	18	45379673	A	1540	1535	0	0	5	Older	0	less2	SMAD2	ENSG00000175387	ENST00000262160	intronic	None
SRR10416942	19	12754188	T	301	0	0	1	300	Older	0.9967	over98	CTD-2192J16.22	ENSG00000269242	ENST00000597692	3downstream	None
SRR10416942	X	39646900	A	456	455	0	1	0	Older	0.0022	less2	RN7SL732P	ENSG00000264618	ENST00000581157	5upstream	None
SRR10416946	1	564714	A	8803	8753	3	31	16	Older	0.0035	less2	RP5-857K21.4	ENSG00000230021	ENST00000440200	non-coding intronic	None
SRR10416946	1	565079	A	21971	21895	13	44	19	Older	0.002	less2	RP5-857K21.4	ENSG00000230021	ENST00000440200	non-coding intronic	None
SRR10416946	1	565136	T	11927	8	89	4	11826	Older	0.9915	over98	RP5-857K21.4	ENSG00000230021	ENST00000440200	non-coding intronic	None
SRR10416946	1	565586	A	7092	7035	0	53	4	Older	0.0075	less2	RP5-857K21.4	ENSG00000230021	ENST00000440200	non-coding intronic	None
SRR10416946	1	565742	A	14799	14711	49	14	25	Older	0.0009	less2	RP5-857K21.4	ENSG00000230021	ENST00000440200	non-coding intronic	None
SRR10416946	1	566870	T	5612	8	52	3	5549	Older	0.9888	over98	RP5-857K21.4	ENSG00000230021	ENST00000440200	non-coding intronic	None
SRR10416946	1	567606	A	23284	23127	1	149	7	Older	0.0064	less2	RP5-857K21.4	ENSG00000230021	ENST00000440200	non-coding intronic	None
SRR10416946	1	567726	T	44168	35	467	9	43657	Older	0.9884	over98	RP5-857K21.4	ENSG00000230021	ENST00000440200	non-coding intronic	None
SRR10416946	1	567753	A	34221	33976	82	129	34	Older	0.0038	less2	RP5-857K21.4	ENSG00000230021	ENST00000440200	non-coding intronic	None
SRR10416946	1	567861	T	13845	15	20	1	13809	Older	0.9974	over98	RP5-857K21.4	ENSG00000230021	ENST00000440200	non-coding intronic	None
SRR10416946	1	568024	A	5007	4927	26	46	8	Older	0.0092	less2	RP5-857K21.4	ENSG00000230021	ENST00000440200	non-coding intronic	None
SRR10416946	1	568322	A	13316	13181	4	117	14	Older	0.0088	less2	RP5-857K21.4	ENSG00000230021	ENST00000440200	non-coding intronic	None
SRR10416946	1	569167	T	21935	14	83	41	21797	Older	0.9937	over98	RP5-857K21.4	ENSG00000230021	ENST00000440200	non-coding intronic	None
SRR10416946	1	569770	A	3515	3488	1	21	5	Older	0.006	less2	RP5-857K21.4	ENSG00000230021	ENST00000440200	non-coding intronic	None
SRR10416946	1	570247	T	6009	9	6	4	5990	Older	0.9968	over98	RP5-857K21.4	ENSG00000230021	ENST00000440200	non-coding intronic	None
SRR10416946	1	64114204	T	612	0	0	72	540	Older	0.8824	editing	PGM1	ENSG00000079739	ENST00000371083	coding	R>R
SRR10416946	1	201012564	A	477	400	74	0	3	Older	0	less2	RP11-168O16.2	ENSG00000234132	ENST00000415359	3downstream	None
SRR10416946	1	227171831	T	436	0	1	2	433	Older	0.9931	over98	ADCK3	ENSG00000163050	ENST00000478406	non-coding	None
SRR10416946	1	229569803	A	269459	1277	8	268122	52	Older	0.995	over98	ACTA1	ENSG00000143632	ENST00000366684	5utr	None
SRR10416946	2	132021492	A	543	536	1	6	0	Older	0.011	less2	PLEKHB2	ENSG00000115762	ENST00000303908	intronic	None
SRR10416946	2	152394468	A	2393	2384	0	3	6	Older	0.0013	less2	NEB	ENSG00000183091	ENST00000172853	coding	M>T
SRR10416946	2	174090328	A	311	310	0	0	1	Older	0	less2	MLK7-AS1	ENSG00000238133	ENST00000422703	non-coding intronic	None
SRR10416946	3	15780096	A	221	221	0	0	0	Older	0	less2	ANKRD28	ENSG00000206560	ENST00000383777	intronic	None
SRR10416946	3	47953294	A	344	344	0	0	0	Older	0	less2	MAP4	ENSG00000047849	ENST00000360240	intronic	None
SRR10416946	3	69157153	T	225	0	0	0	225	Older	1	over98	ARL6IP5	ENSG00000144746	ENST00000478935	3downstream	None
SRR10416946	3	161147099	A	423	418	2	3	0	Older	0.0071	less2	RP11-3P17.4	ENSG00000240567	ENST00000473595	non-coding intronic	None
SRR10416946	4	109543131	A	292	291	0	1	0	Older	0.0034	less2	RPL34	ENSG00000109475	ENST00000504231	5upstream	None
SRR10416946	5	130500890	A	523	516	6	0	1	Older	0	less2	HINT1	ENSG00000169567	ENST00000506207	non-coding intronic	None
SRR10416946	5	134262531	T	1863	2	5	1	1855	Older	0.9957	over98	PCBD2	ENSG00000132570	ENST00000254908	intronic	None
SRR10416946	5	134263377	A	275	265	1	9	0	Older	0.0327	editing	PCBD2	ENSG00000132570	ENST00000254908	intronic	None
SRR10416946	6	80663304	T	216	0	2	2	212	Older	0.9815	over98	GAPDHP63	ENSG00000218582	ENST00000405405	non-coding	None
SRR10416946	6	118320262	A	221	220	1	0	0	Older	0	less2	SLC35F1	ENSG00000196376	ENST00000360388	intronic	None
SRR10416946	6	153603680	T	342	0	1	0	341	Older	0.9971	over98	AL590867.1	ENSG00000213121	ENST00000392385	intronic	None
SRR10416946	6	153603693	T	366	0	0	0	366	Older	1	over98	AL590867.1	ENSG00000213121	ENST00000392385	intronic	None
SRR10416946	7	56160599	A	352	352	0	0	0	Older	0	less2	PHKG1	ENSG00000164776	ENST00000446428	5utr	None
SRR10416946	7	132720385	A	743	739	0	3	1	Older	0.004	less2	CHCHD3	ENSG00000106554	ENST00000476546	non-coding intronic	None
SRR10416946	12	41757490	A	2753	2740	4	5	4	Older	0.0018	less2	PDZRN4	ENSG00000165966	ENST00000402685	intronic	None
SRR10416946	12	102064118	T	8024	8	8008	1	7	Older	0.0009	less2	MYBPC1	ENSG00000196091	ENST00000550501	non-coding intronic	None
SRR10416946	12	110719095	T	1056	3	2	0	1051	Older	0.9953	over98	ATP2A2	ENSG00000174437	ENST00000377685	5upstream	None
SRR10416946	12	110778784	T	1290	1	3	3	1283	Older	0.9946	over98	ATP2A2	ENSG00000174437	ENST00000308664	coding	D>D
SRR10416946	13	55014973	T	255	1	2	0	252	Older	0.9882	over98	RPL13AP25	ENSG00000136149	ENST00000484130	non-coding	None
SRR10416946	14	32954103	A	381	380	0	0	1	Older	0	less2	AKAP6	ENSG00000151320	ENST00000280979	intronic	None
SRR10416946	14	50053537	A	271	270	0	1	0	Older	0.0037	less2	RPS29	ENSG00000213741	ENST00000557111	non-coding intronic	None
SRR10416946	14	66479664	T	1119	3	2	0	1114	Older	0.9955	over98	AL391261.1	ENSG00000238876	ENST00000458915	5upstream	None
SRR10416946	15	42707216	A	291	283	8	0	0	Older	0	less2	ZNF106	ENSG00000103994	ENST00000263805	3utr	None
SRR10416946	17	10297674	A	2515	2507	0	5	3	Older	0.002	less2	RP11-799N11.1	ENSG00000272736	ENST00000399342	non-coding intronic	None
SRR10416946	17	10355621	T	3355	8	9	4	3334	Older	0.9937	over98	RP11-799N11.1	ENSG00000272736	ENST00000581304	non-coding intronic	None
SRR10416946	17	10404808	A	3161	3148	6	3	4	Older	0.0009	less2	RP11-799N11.1	ENSG00000272736	ENST00000581304	non-coding intronic	None
SRR10416946	17	10412941	A	2157	2151	0	1	5	Older	0.0005	less2	RP11-799N11.1	ENSG00000272736	ENST00000581304	non-coding intronic	None
SRR10416946	17	29361475	A	344	343	0	1	0	Older	0.0029	less2	RP11-848P1.9	ENSG00000266865	ENST00000580190	non-coding intronic	None
SRR10416946	17	51183586	T	833	1	4	1	827	Older	0.9928	over98	RP11-750B16.1	ENSG00000262902	ENST00000574371	non-coding	None
SRR10416946	18	45379664	A	611	609	1	1	0	Older	0.0016	less2	SMAD2	ENSG00000175387	ENST00000591214	intronic	None
SRR10416946	18	45379673	A	710	708	0	0	2	Older	0	less2	SMAD2	ENSG00000175387	ENST00000262160	intronic	None
SRR10416946	19	12754188	T	355	1	1	1	352	Older	0.9915	over98	CTD-2192J16.22	ENSG00000269242	ENST00000597692	3downstream	None
SRR10416946	X	39646900	A	471	469	0	2	0	Older	0.0042	less2	RN7SL732P	ENSG00000264618	ENST00000581157	5upstream	None
SRR10416949	1	564714	A	9822	9773	0	38	11	Older	0.0039	less2	RP5-857K21.4	ENSG00000230021	ENST00000440200	non-coding intronic	None
SRR10416949	1	565079	A	21602	21530	15	44	13	Older	0.002	less2	RP5-857K21.4	ENSG00000230021	ENST00000440200	non-coding intronic	None
SRR10416949	1	565136	T	12275	5	89	6	12175	Older	0.9919	over98	RP5-857K21.4	ENSG00000230021	ENST00000440200	non-coding intronic	None
SRR10416949	1	565586	A	7917	7838	0	75	4	Older	0.0095	less2	RP5-857K21.4	ENSG00000230021	ENST00000440200	non-coding intronic	None
SRR10416949	1	565742	A	15254	15162	51	18	23	Older	0.0012	less2	RP5-857K21.4	ENSG00000230021	ENST00000440200	non-coding intronic	None
SRR10416949	1	566870	T	4141	6	34	5	4096	Older	0.9891	over98	RP5-857K21.4	ENSG00000230021	ENST00000440200	non-coding intronic	None
SRR10416949	1	567606	A	18766	18665	0	93	8	Older	0.005	less2	RP5-857K21.4	ENSG00000230021	ENST00000440200	non-coding intronic	None
SRR10416949	1	567726	T	41484	31	418	11	41024	Older	0.9889	over98	RP5-857K21.4	ENSG00000230021	ENST00000440200	non-coding intronic	None
SRR10416949	1	567753	A	31855	31629	56	139	31	Older	0.0044	less2	RP5-857K21.4	ENSG00000230021	ENST00000440200	non-coding intronic	None
SRR10416949	1	567861	T	14088	14	21	0	14053	Older	0.9975	over98	RP5-857K21.4	ENSG00000230021	ENST00000440200	non-coding intronic	None
SRR10416949	1	568024	A	7119	7001	46	68	4	Older	0.0096	less2	RP5-857K21.4	ENSG00000230021	ENST00000440200	non-coding intronic	None
SRR10416949	1	568322	A	12452	12294	5	133	20	Older	0.0107	less2	RP5-857K21.4	ENSG00000230021	ENST00000440200	non-coding intronic	None
SRR10416949	1	569167	T	19484	9	84	34	19357	Older	0.9935	over98	RP5-857K21.4	ENSG00000230021	ENST00000440200	non-coding intronic	None
SRR10416949	1	569770	A	2454	2437	2	14	1	Older	0.0057	less2	RP5-857K21.4	ENSG00000230021	ENST00000440200	non-coding intronic	None
SRR10416949	1	570247	T	6805	5	8	3	6789	Older	0.9976	over98	RP5-857K21.4	ENSG00000230021	ENST00000440200	non-coding intronic	None
SRR10416949	1	64114204	T	891	0	0	51	840	Older	0.9428	editing	PGM1	ENSG00000079739	ENST00000371083	coding	R>R
SRR10416949	1	201012564	A	767	747	19	1	0	Older	0.0013	less2	RP11-168O16.2	ENSG00000234132	ENST00000415359	3downstream	None
SRR10416949	1	227171831	T	323	1	1	17	304	Older	0.9412	editing	ADCK3	ENSG00000163050	ENST00000478406	non-coding	None
SRR10416949	1	229569803	A	325070	153210	98	171579	183	Older	0.5278	editing	ACTA1	ENSG00000143632	ENST00000366684	5utr	None
SRR10416949	2	132021492	A	645	637	1	6	1	Older	0.0093	less2	PLEKHB2	ENSG00000115762	ENST00000303908	intronic	None
SRR10416949	2	152394468	A	2622	2612	1	3	6	Older	0.0011	less2	NEB	ENSG00000183091	ENST00000172853	coding	M>T
SRR10416949	2	174090328	A	257	257	0	0	0	Older	0	less2	MLK7-AS1	ENSG00000238133	ENST00000422703	non-coding intronic	None
SRR10416949	3	15780096	A	132	131	0	1	0	Older	0.0076	less2	ANKRD28	ENSG00000206560	ENST00000383777	intronic	None
SRR10416949	3	47953294	A	328	326	0	1	1	Older	0.003	less2	MAP4	ENSG00000047849	ENST00000360240	intronic	None
SRR10416949	3	69157153	T	290	0	0	0	290	Older	1	over98	ARL6IP5	ENSG00000144746	ENST00000478935	3downstream	None
SRR10416949	3	161147099	A	390	388	1	1	0	Older	0.0026	less2	RP11-3P17.4	ENSG00000240567	ENST00000473595	non-coding intronic	None
SRR10416949	4	109543131	A	376	374	0	2	0	Older	0.0053	less2	RPL34	ENSG00000109475	ENST00000504231	5upstream	None
SRR10416949	5	130500890	A	576	572	0	1	3	Older	0.0017	less2	HINT1	ENSG00000169567	ENST00000506207	non-coding intronic	None
SRR10416949	5	134262531	T	534	0	3	0	531	Older	0.9944	over98	PCBD2	ENSG00000132570	ENST00000254908	intronic	None
SRR10416949	5	134263377	A	259	240	1	17	1	Older	0.0656	editing	PCBD2	ENSG00000132570	ENST00000254908	intronic	None
SRR10416949	6	80663304	T	301	1	4	1	295	Older	0.9801	over98	GAPDHP63	ENSG00000218582	ENST00000405405	non-coding	None
SRR10416949	6	118320262	A	245	240	0	2	3	Older	0.0082	less2	SLC35F1	ENSG00000196376	ENST00000360388	intronic	None
SRR10416949	6	153603680	T	301	0	2	0	299	Older	0.9934	over98	AL590867.1	ENSG00000213121	ENST00000392385	intronic	None
SRR10416949	6	153603693	T	331	0	3	0	328	Older	0.9909	over98	AL590867.1	ENSG00000213121	ENST00000392385	intronic	None
SRR10416949	7	56160599	A	667	660	0	4	3	Older	0.006	less2	PHKG1	ENSG00000164776	ENST00000446428	5utr	None
SRR10416949	7	132720385	A	940	934	0	3	3	Older	0.0032	less2	CHCHD3	ENSG00000106554	ENST00000476546	non-coding intronic	None
SRR10416949	12	41757490	A	2976	2960	7	5	4	Older	0.0017	less2	PDZRN4	ENSG00000165966	ENST00000402685	intronic	None
SRR10416949	12	102064118	T	9547	11	9525	2	9	Older	0.0009	less2	MYBPC1	ENSG00000196091	ENST00000550501	non-coding intronic	None
SRR10416949	12	110719095	T	450	0	0	0	450	Older	1	over98	ATP2A2	ENSG00000174437	ENST00000377685	5upstream	None
SRR10416949	12	110778784	T	610	1	0	1	608	Older	0.9967	over98	ATP2A2	ENSG00000174437	ENST00000308664	coding	D>D
SRR10416949	13	55014973	T	318	1	1	0	316	Older	0.9937	over98	RPL13AP25	ENSG00000136149	ENST00000484130	non-coding	None
SRR10416949	14	32954103	A	360	358	0	2	0	Older	0.0056	less2	AKAP6	ENSG00000151320	ENST00000280979	intronic	None
SRR10416949	14	50053537	A	151	144	0	6	1	Older	0.0397	editing	RPS29	ENSG00000213741	ENST00000557111	non-coding intronic	None
SRR10416949	14	66479664	T	961	1	3	0	957	Older	0.9958	over98	AL391261.1	ENSG00000238876	ENST00000458915	5upstream	None
SRR10416949	15	42707216	A	262	251	10	1	0	Older	0.0038	less2	ZNF106	ENSG00000103994	ENST00000263805	3utr	None
SRR10416949	17	10297674	A	3940	3935	0	3	2	Older	0.0008	less2	RP11-799N11.1	ENSG00000272736	ENST00000399342	non-coding intronic	None
SRR10416949	17	10355621	T	6258	23	19	11	6205	Older	0.9915	over98	RP11-799N11.1	ENSG00000272736	ENST00000581304	non-coding intronic	None
SRR10416949	17	10404808	A	15075	15045	8	15	7	Older	0.001	less2	RP11-799N11.1	ENSG00000272736	ENST00000581304	non-coding intronic	None
SRR10416949	17	10412941	A	3850	3830	3	9	8	Older	0.0023	less2	RP11-799N11.1	ENSG00000272736	ENST00000581304	non-coding intronic	None
SRR10416949	17	29361475	A	442	442	0	0	0	Older	0	less2	RP11-848P1.9	ENSG00000266865	ENST00000580190	non-coding intronic	None
SRR10416949	17	51183586	T	856	2	0	1	853	Older	0.9965	over98	RP11-750B16.1	ENSG00000262902	ENST00000574371	non-coding	None
SRR10416949	18	45379664	A	915	910	0	2	3	Older	0.0022	less2	SMAD2	ENSG00000175387	ENST00000591214	intronic	None
SRR10416949	18	45379673	A	1052	1045	1	2	4	Older	0.0019	less2	SMAD2	ENSG00000175387	ENST00000262160	intronic	None
SRR10416949	19	12754188	T	283	0	4	1	278	Older	0.9823	over98	CTD-2192J16.22	ENSG00000269242	ENST00000597692	3downstream	None
SRR10416949	X	39646900	A	802	798	0	2	2	Older	0.0025	less2	RN7SL732P	ENSG00000264618	ENST00000581157	5upstream	None
SRR10416952	1	564714	A	7626	7588	2	29	7	Older	0.0038	less2	RP5-857K21.4	ENSG00000230021	ENST00000440200	non-coding intronic	None
SRR10416952	1	565079	A	17865	17814	7	30	14	Older	0.0017	less2	RP5-857K21.4	ENSG00000230021	ENST00000440200	non-coding intronic	None
SRR10416952	1	565136	T	10564	5	87	2	10470	Older	0.9911	over98	RP5-857K21.4	ENSG00000230021	ENST00000440200	non-coding intronic	None
SRR10416952	1	565586	A	6085	6034	0	44	7	Older	0.0072	less2	RP5-857K21.4	ENSG00000230021	ENST00000440200	non-coding intronic	None
SRR10416952	1	565742	A	12898	12837	26	18	17	Older	0.0014	less2	RP5-857K21.4	ENSG00000230021	ENST00000440200	non-coding intronic	None
SRR10416952	1	566870	T	4688	5	40	3	4640	Older	0.9898	over98	RP5-857K21.4	ENSG00000230021	ENST00000440200	non-coding intronic	None
SRR10416952	1	567606	A	16865	16734	1	123	6	Older	0.0073	less2	RP5-857K21.4	ENSG00000230021	ENST00000440200	non-coding intronic	None
SRR10416952	1	567726	T	43337	35	445	7	42850	Older	0.9888	over98	RP5-857K21.4	ENSG00000230021	ENST00000440200	non-coding intronic	None
SRR10416952	1	567753	A	33724	33471	88	135	30	Older	0.004	less2	RP5-857K21.4	ENSG00000230021	ENST00000440200	non-coding intronic	None
SRR10416952	1	567861	T	13443	13	22	0	13408	Older	0.9974	over98	RP5-857K21.4	ENSG00000230021	ENST00000440200	non-coding intronic	None
SRR10416952	1	568024	A	5232	5151	24	52	5	Older	0.0099	less2	RP5-857K21.4	ENSG00000230021	ENST00000440200	non-coding intronic	None
SRR10416952	1	568322	A	13428	13280	0	131	17	Older	0.0098	less2	RP5-857K21.4	ENSG00000230021	ENST00000440200	non-coding intronic	None
SRR10416952	1	569167	T	20572	15	93	47	20417	Older	0.9925	over98	RP5-857K21.4	ENSG00000230021	ENST00000440200	non-coding intronic	None
SRR10416952	1	569770	A	2361	2340	0	17	4	Older	0.0072	less2	RP5-857K21.4	ENSG00000230021	ENST00000440200	non-coding intronic	None
SRR10416952	1	570247	T	5462	7	8	2	5445	Older	0.9969	over98	RP5-857K21.4	ENSG00000230021	ENST00000440200	non-coding intronic	None
SRR10416952	1	64114204	T	463	0	1	3	459	Older	0.9914	over98	PGM1	ENSG00000079739	ENST00000371083	coding	R>R
SRR10416952	1	201012564	A	395	393	1	0	1	Older	0	less2	RP11-168O16.2	ENSG00000234132	ENST00000415359	3downstream	None
SRR10416952	1	227171831	T	182	0	0	4	178	Older	0.978	editing	ADCK3	ENSG00000163050	ENST00000478406	non-coding	None
SRR10416952	1	229569803	A	168654	236	6	168394	18	Older	0.9985	over98	ACTA1	ENSG00000143632	ENST00000366684	5utr	None
SRR10416952	2	132021492	A	320	318	1	1	0	Older	0.0031	less2	PLEKHB2	ENSG00000115762	ENST00000303908	intronic	None
SRR10416952	2	152394468	A	2362	2351	2	4	5	Older	0.0017	less2	NEB	ENSG00000183091	ENST00000172853	coding	M>T
SRR10416952	2	174090328	A	167	167	0	0	0	Older	0	less2	MLK7-AS1	ENSG00000238133	ENST00000422703	non-coding intronic	None
SRR10416952	3	15780096	A	203	202	0	1	0	Older	0.0049	less2	ANKRD28	ENSG00000206560	ENST00000383777	intronic	None
SRR10416952	3	47953294	A	248	248	0	0	0	Older	0	less2	MAP4	ENSG00000047849	ENST00000360240	intronic	None
SRR10416952	3	69157153	T	170	1	1	1	167	Older	0.9824	over98	ARL6IP5	ENSG00000144746	ENST00000478935	3downstream	None
SRR10416952	3	161147099	A	252	248	1	3	0	Older	0.0119	less2	RP11-3P17.4	ENSG00000240567	ENST00000473595	non-coding intronic	None
SRR10416952	4	109543131	A	283	283	0	0	0	Older	0	less2	RPL34	ENSG00000109475	ENST00000504231	5upstream	None
SRR10416952	5	130500890	A	380	378	1	0	1	Older	0	less2	HINT1	ENSG00000169567	ENST00000506207	non-coding intronic	None
SRR10416952	5	134262531	T	844	1	4	0	839	Older	0.9941	over98	PCBD2	ENSG00000132570	ENST00000254908	intronic	None
SRR10416952	5	134263377	A	273	261	0	12	0	Older	0.044	editing	PCBD2	ENSG00000132570	ENST00000254908	intronic	None
SRR10416952	6	80663304	T	203	1	3	0	199	Older	0.9803	over98	GAPDHP63	ENSG00000218582	ENST00000405405	non-coding	None
SRR10416952	6	118320262	A	178	177	1	0	0	Older	0	less2	SLC35F1	ENSG00000196376	ENST00000360388	intronic	None
SRR10416952	6	153603680	T	230	0	0	0	230	Older	1	over98	AL590867.1	ENSG00000213121	ENST00000392385	intronic	None
SRR10416952	6	153603693	T	252	0	1	0	251	Older	0.996	over98	AL590867.1	ENSG00000213121	ENST00000392385	intronic	None
SRR10416952	7	56160599	A	241	241	0	0	0	Older	0	less2	PHKG1	ENSG00000164776	ENST00000446428	5utr	None
SRR10416952	7	132720385	A	513	509	0	4	0	Older	0.0078	less2	CHCHD3	ENSG00000106554	ENST00000476546	non-coding intronic	None
SRR10416952	12	41757490	A	2874	2852	5	10	7	Older	0.0035	less2	PDZRN4	ENSG00000165966	ENST00000402685	intronic	None
SRR10416952	12	102064118	T	6704	2	6692	0	10	Older	0.0015	less2	MYBPC1	ENSG00000196091	ENST00000550501	non-coding intronic	None
SRR10416952	12	110719095	T	644	1	4	0	639	Older	0.9922	over98	ATP2A2	ENSG00000174437	ENST00000377685	5upstream	None
SRR10416952	12	110778784	T	700	1	3	7	689	Older	0.9843	over98	ATP2A2	ENSG00000174437	ENST00000308664	coding	D>D
SRR10416952	13	55014973	T	191	0	2	0	189	Older	0.9895	over98	RPL13AP25	ENSG00000136149	ENST00000484130	non-coding	None
SRR10416952	14	32954103	A	362	356	1	4	1	Older	0.011	less2	AKAP6	ENSG00000151320	ENST00000280979	intronic	None
SRR10416952	14	50053537	A	267	264	0	1	2	Older	0.0037	less2	RPS29	ENSG00000213741	ENST00000557111	non-coding intronic	None
SRR10416952	14	66479664	T	773	1	0	0	772	Older	0.9987	over98	AL391261.1	ENSG00000238876	ENST00000458915	5upstream	None
SRR10416952	15	42707216	A	167	162	5	0	0	Older	0	less2	ZNF106	ENSG00000103994	ENST00000263805	3utr	None
SRR10416952	17	10297674	A	2051	2048	1	0	2	Older	0	less2	RP11-799N11.1	ENSG00000272736	ENST00000399342	non-coding intronic	None
SRR10416952	17	10355621	T	2399	3	5	1	2390	Older	0.9962	over98	RP11-799N11.1	ENSG00000272736	ENST00000581304	non-coding intronic	None
SRR10416952	17	10404808	A	1489	1487	1	0	1	Older	0	less2	RP11-799N11.1	ENSG00000272736	ENST00000581304	non-coding intronic	None
SRR10416952	17	10412941	A	1380	1374	0	3	3	Older	0.0022	less2	RP11-799N11.1	ENSG00000272736	ENST00000581304	non-coding intronic	None
SRR10416952	17	29361475	A	219	217	0	1	1	Older	0.0046	less2	RP11-848P1.9	ENSG00000266865	ENST00000580190	non-coding intronic	None
SRR10416952	17	51183586	T	764	1	3	1	759	Older	0.9935	over98	RP11-750B16.1	ENSG00000262902	ENST00000574371	non-coding	None
SRR10416952	18	45379664	A	1016	1014	1	0	1	Older	0	less2	SMAD2	ENSG00000175387	ENST00000591214	intronic	None
SRR10416952	18	45379673	A	1181	1176	0	3	2	Older	0.0025	less2	SMAD2	ENSG00000175387	ENST00000262160	intronic	None
SRR10416952	19	12754188	T	230	0	1	0	229	Older	0.9957	over98	CTD-2192J16.22	ENSG00000269242	ENST00000597692	3downstream	None
SRR10416952	X	39646900	A	317	314	0	3	0	Older	0.0095	less2	RN7SL732P	ENSG00000264618	ENST00000581157	5upstream	None
SRR10416958	1	564714	A	9788	9743	3	27	15	Older	0.0028	less2	RP5-857K21.4	ENSG00000230021	ENST00000440200	non-coding intronic	None
SRR10416958	1	565079	A	19019	18945	13	43	18	Older	0.0023	less2	RP5-857K21.4	ENSG00000230021	ENST00000440200	non-coding intronic	None
SRR10416958	1	565136	T	11256	9	81	6	11159	Older	0.9914	over98	RP5-857K21.4	ENSG00000230021	ENST00000440200	non-coding intronic	None
SRR10416958	1	565586	A	7101	7044	0	55	2	Older	0.0077	less2	RP5-857K21.4	ENSG00000230021	ENST00000440200	non-coding intronic	None
SRR10416958	1	565742	A	14502	14412	52	15	23	Older	0.001	less2	RP5-857K21.4	ENSG00000230021	ENST00000440200	non-coding intronic	None
SRR10416958	1	566870	T	4474	5	37	4	4428	Older	0.9897	over98	RP5-857K21.4	ENSG00000230021	ENST00000440200	non-coding intronic	None
SRR10416958	1	567606	A	22245	22122	2	112	8	Older	0.005	less2	RP5-857K21.4	ENSG00000230021	ENST00000440200	non-coding intronic	None
SRR10416958	1	567726	T	116310	76	116114	3	117	Older	0.001	less2	RP5-857K21.4	ENSG00000230021	ENST00000440200	non-coding intronic	None
SRR10416958	1	567753	A	81726	81390	161	131	44	Older	0.0016	less2	RP5-857K21.4	ENSG00000230021	ENST00000440200	non-coding intronic	None
SRR10416958	1	567861	T	16673	13	24	6	16630	Older	0.9974	over98	RP5-857K21.4	ENSG00000230021	ENST00000440200	non-coding intronic	None
SRR10416958	1	568024	A	7279	7143	65	59	12	Older	0.0081	less2	RP5-857K21.4	ENSG00000230021	ENST00000440200	non-coding intronic	None
SRR10416958	1	568322	A	36022	37	0	35967	18	Older	0.9985	over98	RP5-857K21.4	ENSG00000230021	ENST00000440200	non-coding intronic	None
SRR10416958	1	569167	T	20294	10	77	41	20166	Older	0.9937	over98	RP5-857K21.4	ENSG00000230021	ENST00000440200	non-coding intronic	None
SRR10416958	1	569770	A	5550	6	1	5537	6	Older	0.9977	over98	RP5-857K21.4	ENSG00000230021	ENST00000440200	non-coding intronic	None
SRR10416958	1	570247	T	6386	9	7	1	6369	Older	0.9973	over98	RP5-857K21.4	ENSG00000230021	ENST00000440200	non-coding intronic	None
SRR10416958	1	64114204	T	828	0	1	3	824	Older	0.9952	over98	PGM1	ENSG00000079739	ENST00000371083	coding	R>R
SRR10416958	1	201012564	A	388	303	83	1	1	Older	0.0026	less2	RP11-168O16.2	ENSG00000234132	ENST00000415359	3downstream	None
SRR10416958	1	227171831	T	366	0	2	131	233	Older	0.6366	editing	ADCK3	ENSG00000163050	ENST00000478406	non-coding	None
SRR10416958	1	229569803	A	334346	478	5	333836	27	Older	0.9985	over98	ACTA1	ENSG00000143632	ENST00000366684	5utr	None
SRR10416958	2	132021492	A	650	624	1	23	2	Older	0.0354	editing	PLEKHB2	ENSG00000115762	ENST00000303908	intronic	None
SRR10416958	2	152394468	A	2622	2120	494	4	4	Older	0.0015	less2	NEB	ENSG00000183091	ENST00000172853	coding	M>T
SRR10416958	2	174090328	A	302	302	0	0	0	Older	0	less2	MLK7-AS1	ENSG00000238133	ENST00000422703	non-coding intronic	None
SRR10416958	3	15780096	A	132	132	0	0	0	Older	0	less2	ANKRD28	ENSG00000206560	ENST00000383777	intronic	None
SRR10416958	3	47953294	A	367	365	0	1	1	Older	0.0027	less2	MAP4	ENSG00000047849	ENST00000360240	intronic	None
SRR10416958	3	69157153	T	361	0	1	0	360	Older	0.9972	over98	ARL6IP5	ENSG00000144746	ENST00000478935	3downstream	None
SRR10416958	3	161147099	A	365	360	3	1	1	Older	0.0027	less2	RP11-3P17.4	ENSG00000240567	ENST00000473595	non-coding intronic	None
SRR10416958	4	109543131	A	328	327	0	1	0	Older	0.003	less2	RPL34	ENSG00000109475	ENST00000504231	5upstream	None
SRR10416958	5	130500890	A	359	327	32	0	0	Older	0	less2	HINT1	ENSG00000169567	ENST00000506207	non-coding intronic	None
SRR10416958	5	134262531	T	9802	4	13	7	9778	Older	0.9976	over98	PCBD2	ENSG00000132570	ENST00000254908	intronic	None
SRR10416958	5	134263377	A	352	346	1	4	1	Older	0.0114	less2	PCBD2	ENSG00000132570	ENST00000254908	intronic	None
SRR10416958	6	80663304	T	328	1	5	1	321	Older	0.9787	editing	GAPDHP63	ENSG00000218582	ENST00000405405	non-coding	None
SRR10416958	6	118320262	A	199	197	0	1	1	Older	0.005	less2	SLC35F1	ENSG00000196376	ENST00000360388	intronic	None
SRR10416958	6	153603680	T	327	1	1	0	325	Older	0.9939	over98	AL590867.1	ENSG00000213121	ENST00000392385	intronic	None
SRR10416958	6	153603693	T	342	0	0	0	342	Older	1	over98	AL590867.1	ENSG00000213121	ENST00000392385	intronic	None
SRR10416958	7	56160599	A	378	377	0	0	1	Older	0	less2	PHKG1	ENSG00000164776	ENST00000446428	5utr	None
SRR10416958	7	132720385	A	854	850	0	3	1	Older	0.0035	less2	CHCHD3	ENSG00000106554	ENST00000476546	non-coding intronic	None
SRR10416958	12	41757490	A	3047	3036	3	5	3	Older	0.0016	less2	PDZRN4	ENSG00000165966	ENST00000402685	intronic	None
SRR10416958	12	102064118	T	8856	8	8832	0	16	Older	0.0018	less2	MYBPC1	ENSG00000196091	ENST00000550501	non-coding intronic	None
SRR10416958	12	110719095	T	1087	0	2	0	1085	Older	0.9982	over98	ATP2A2	ENSG00000174437	ENST00000377685	5upstream	None
SRR10416958	12	110778784	T	1394	1	2	14	1377	Older	0.9878	over98	ATP2A2	ENSG00000174437	ENST00000308664	coding	D>D
SRR10416958	13	55014973	T	227	0	1	0	226	Older	0.9956	over98	RPL13AP25	ENSG00000136149	ENST00000484130	non-coding	None
SRR10416958	14	32954103	A	283	281	1	1	0	Older	0.0035	less2	AKAP6	ENSG00000151320	ENST00000280979	intronic	None
SRR10416958	14	50053537	A	182	182	0	0	0	Older	0	less2	RPS29	ENSG00000213741	ENST00000557111	non-coding intronic	None
SRR10416958	14	66479664	T	1118	4	4	0	1110	Older	0.9928	over98	AL391261.1	ENSG00000238876	ENST00000458915	5upstream	None
SRR10416958	15	42707216	A	294	241	50	3	0	Older	0.0102	less2	ZNF106	ENSG00000103994	ENST00000263805	3utr	None
SRR10416958	17	10297674	A	3171	3164	2	2	3	Older	0.0006	less2	RP11-799N11.1	ENSG00000272736	ENST00000399342	non-coding intronic	None
SRR10416958	17	10355621	T	4760	14	8	4	4734	Older	0.9945	over98	RP11-799N11.1	ENSG00000272736	ENST00000581304	non-coding intronic	None
SRR10416958	17	10404808	A	11053	11000	11	28	14	Older	0.0025	less2	RP11-799N11.1	ENSG00000272736	ENST00000581304	non-coding intronic	None
SRR10416958	17	10412941	A	2825	2809	0	10	6	Older	0.0035	less2	RP11-799N11.1	ENSG00000272736	ENST00000581304	non-coding intronic	None
SRR10416958	17	29361475	A	308	308	0	0	0	Older	0	less2	RP11-848P1.9	ENSG00000266865	ENST00000580190	non-coding intronic	None
SRR10416958	17	51183586	T	1214	8	1	1	1204	Older	0.9918	over98	RP11-750B16.1	ENSG00000262902	ENST00000574371	non-coding	None
SRR10416958	18	45379664	A	963	959	1	1	2	Older	0.001	less2	SMAD2	ENSG00000175387	ENST00000591214	intronic	None
SRR10416958	18	45379673	A	1135	1129	0	0	6	Older	0	less2	SMAD2	ENSG00000175387	ENST00000262160	intronic	None
SRR10416958	19	12754188	T	268	1	2	0	265	Older	0.9888	over98	CTD-2192J16.22	ENSG00000269242	ENST00000597692	3downstream	None
SRR10416958	X	39646900	A	905	899	0	2	4	Older	0.0022	less2	RN7SL732P	ENSG00000264618	ENST00000581157	5upstream	None
SRR10416964	1	564714	A	13777	13714	2	43	18	Older	0.0031	less2	RP5-857K21.4	ENSG00000230021	ENST00000440200	non-coding intronic	None
SRR10416964	1	565079	A	46478	46342	6	106	24	Older	0.0023	less2	RP5-857K21.4	ENSG00000230021	ENST00000440200	non-coding intronic	None
SRR10416964	1	565136	T	21510	1	133	0	21376	Older	0.9938	over98	RP5-857K21.4	ENSG00000230021	ENST00000440200	non-coding intronic	None
SRR10416964	1	565586	A	15234	15102	1	123	8	Older	0.0081	less2	RP5-857K21.4	ENSG00000230021	ENST00000440200	non-coding intronic	None
SRR10416964	1	565742	A	24001	23836	92	32	41	Older	0.0013	less2	RP5-857K21.4	ENSG00000230021	ENST00000440200	non-coding intronic	None
SRR10416964	1	566870	T	7148	10	67	3	7068	Older	0.9888	over98	RP5-857K21.4	ENSG00000230021	ENST00000440200	non-coding intronic	None
SRR10416964	1	567606	A	20626	20449	2	164	11	Older	0.008	less2	RP5-857K21.4	ENSG00000230021	ENST00000440200	non-coding intronic	None
SRR10416964	1	567726	T	56414	45	577	15	55777	Older	0.9887	over98	RP5-857K21.4	ENSG00000230021	ENST00000440200	non-coding intronic	None
SRR10416964	1	567753	A	42423	42070	112	193	48	Older	0.0045	less2	RP5-857K21.4	ENSG00000230021	ENST00000440200	non-coding intronic	None
SRR10416964	1	567861	T	13038	8	13	4	13013	Older	0.9981	over98	RP5-857K21.4	ENSG00000230021	ENST00000440200	non-coding intronic	None
SRR10416964	1	568024	A	4239	4181	20	36	2	Older	0.0085	less2	RP5-857K21.4	ENSG00000230021	ENST00000440200	non-coding intronic	None
SRR10416964	1	568322	A	23102	22863	7	195	37	Older	0.0084	less2	RP5-857K21.4	ENSG00000230021	ENST00000440200	non-coding intronic	None
SRR10416964	1	569167	T	32882	18	135	58	32671	Older	0.9936	over98	RP5-857K21.4	ENSG00000230021	ENST00000440200	non-coding intronic	None
SRR10416964	1	569770	A	4236	4219	4	11	2	Older	0.0026	less2	RP5-857K21.4	ENSG00000230021	ENST00000440200	non-coding intronic	None
SRR10416964	1	570247	T	10942	8	12	5	10917	Older	0.9977	over98	RP5-857K21.4	ENSG00000230021	ENST00000440200	non-coding intronic	None
SRR10416964	1	64114204	T	672	0	3	90	579	Older	0.8616	editing	PGM1	ENSG00000079739	ENST00000371083	coding	R>R
SRR10416964	1	201012564	A	413	303	109	0	1	Older	0	less2	RP11-168O16.2	ENSG00000234132	ENST00000415359	3downstream	None
SRR10416964	1	227171831	T	421	1	0	70	350	Older	0.8314	editing	ADCK3	ENSG00000163050	ENST00000478406	non-coding	None
SRR10416964	1	229569803	A	281931	280779	200	646	306	Older	0.0023	less2	ACTA1	ENSG00000143632	ENST00000366684	5utr	None
SRR10416964	2	132021492	A	447	433	1	11	2	Older	0.0246	editing	PLEKHB2	ENSG00000115762	ENST00000303908	intronic	None
SRR10416964	2	152394468	A	1592	1180	406	5	1	Older	0.0031	less2	NEB	ENSG00000183091	ENST00000172853	coding	M>T
SRR10416964	2	174090328	A	235	235	0	0	0	Older	0	less2	MLK7-AS1	ENSG00000238133	ENST00000422703	non-coding intronic	None
SRR10416964	3	15780096	A	329	325	0	4	0	Older	0.0122	less2	ANKRD28	ENSG00000206560	ENST00000383777	intronic	None
SRR10416964	3	47953294	A	336	335	0	1	0	Older	0.003	less2	MAP4	ENSG00000047849	ENST00000360240	intronic	None
SRR10416964	3	69157153	T	238	0	0	0	238	Older	1	over98	ARL6IP5	ENSG00000144746	ENST00000478935	3downstream	None
SRR10416964	3	161147099	A	378	376	1	0	1	Older	0	less2	RP11-3P17.4	ENSG00000240567	ENST00000473595	non-coding intronic	None
SRR10416964	4	109543131	A	346	239	107	0	0	Older	0	less2	RPL34	ENSG00000109475	ENST00000504231	5upstream	None
SRR10416964	5	130500890	A	417	416	1	0	0	Older	0	less2	HINT1	ENSG00000169567	ENST00000506207	non-coding intronic	None
SRR10416964	5	134262531	T	1082	0	5	1	1076	Older	0.9945	over98	PCBD2	ENSG00000132570	ENST00000254908	intronic	None
SRR10416964	5	134263377	A	609	586	0	21	2	Older	0.0345	editing	PCBD2	ENSG00000132570	ENST00000254908	intronic	None
SRR10416964	6	80663304	T	228	2	2	0	224	Older	0.9825	over98	GAPDHP63	ENSG00000218582	ENST00000405405	non-coding	None
SRR10416964	6	118320262	A	244	241	0	2	1	Older	0.0082	less2	SLC35F1	ENSG00000196376	ENST00000360388	intronic	None
SRR10416964	6	153603680	T	377	0	2	0	375	Older	0.9947	over98	AL590867.1	ENSG00000213121	ENST00000392385	intronic	None
SRR10416964	6	153603693	T	400	0	1	0	399	Older	0.9975	over98	AL590867.1	ENSG00000213121	ENST00000392385	intronic	None
SRR10416964	7	56160599	A	465	463	0	0	2	Older	0	less2	PHKG1	ENSG00000164776	ENST00000446428	5utr	None
SRR10416964	7	132720385	A	1118	1113	0	4	1	Older	0.0036	less2	CHCHD3	ENSG00000106554	ENST00000476546	non-coding intronic	None
SRR10416964	12	41757490	A	6465	6427	7	18	13	Older	0.0028	less2	PDZRN4	ENSG00000165966	ENST00000402685	intronic	None
SRR10416964	12	102064118	T	8489	11	8468	3	7	Older	0.0008	less2	MYBPC1	ENSG00000196091	ENST00000550501	non-coding intronic	None
SRR10416964	12	110719095	T	829	0	3	1	825	Older	0.9952	over98	ATP2A2	ENSG00000174437	ENST00000377685	5upstream	None
SRR10416964	12	110778784	T	865	0	1	132	732	Older	0.8462	editing	ATP2A2	ENSG00000174437	ENST00000308664	coding	D>D
SRR10416964	13	55014973	T	289	1	1	0	287	Older	0.9931	over98	RPL13AP25	ENSG00000136149	ENST00000484130	non-coding	None
SRR10416964	14	32954103	A	510	509	1	0	0	Older	0	less2	AKAP6	ENSG00000151320	ENST00000280979	intronic	None
SRR10416964	14	50053537	A	462	458	0	3	1	Older	0.0065	less2	RPS29	ENSG00000213741	ENST00000557111	non-coding intronic	None
SRR10416964	14	66479664	T	984	4	3	1	976	Older	0.9919	over98	AL391261.1	ENSG00000238876	ENST00000458915	5upstream	None
SRR10416964	15	42707216	A	260	250	9	0	1	Older	0	less2	ZNF106	ENSG00000103994	ENST00000263805	3utr	None
SRR10416964	17	10297674	A	3386	3374	8	3	1	Older	0.0009	less2	RP11-799N11.1	ENSG00000272736	ENST00000399342	non-coding intronic	None
SRR10416964	17	10355621	T	4214	15	11	3	4185	Older	0.9931	over98	RP11-799N11.1	ENSG00000272736	ENST00000581304	non-coding intronic	None
SRR10416964	17	10404808	A	7744	7707	10	17	10	Older	0.0022	less2	RP11-799N11.1	ENSG00000272736	ENST00000581304	non-coding intronic	None
SRR10416964	17	10412941	A	2427	2414	2	5	6	Older	0.0021	less2	RP11-799N11.1	ENSG00000272736	ENST00000581304	non-coding intronic	None
SRR10416964	17	29361475	A	365	361	0	4	0	Older	0.011	less2	RP11-848P1.9	ENSG00000266865	ENST00000580190	non-coding intronic	None
SRR10416964	17	51183586	T	594	1	1	0	592	Older	0.9966	over98	RP11-750B16.1	ENSG00000262902	ENST00000574371	non-coding	None
SRR10416964	18	45379664	A	1546	1541	1	0	4	Older	0	less2	SMAD2	ENSG00000175387	ENST00000591214	intronic	None
SRR10416964	18	45379673	A	1771	1760	0	6	5	Older	0.0034	less2	SMAD2	ENSG00000175387	ENST00000262160	intronic	None
SRR10416964	19	12754188	T	304	0	3	0	301	Older	0.9901	over98	CTD-2192J16.22	ENSG00000269242	ENST00000597692	3downstream	None
SRR10416964	X	39646900	A	784	777	0	4	3	Older	0.0051	less2	RN7SL732P	ENSG00000264618	ENST00000581157	5upstream	None
SRR10416927	1	564714	A	10454	10405	2	37	10	Younger	0.0035	less2	RP5-857K21.4	ENSG00000230021	ENST00000440200	non-coding intronic	None
SRR10416927	1	565079	A	22828	22731	19	51	27	Younger	0.0022	less2	RP5-857K21.4	ENSG00000230021	ENST00000440200	non-coding intronic	None
SRR10416927	1	565136	T	13252	14	93	8	13137	Younger	0.9913	over98	RP5-857K21.4	ENSG00000230021	ENST00000440200	non-coding intronic	None
SRR10416927	1	565586	A	8058	8009	0	48	1	Younger	0.006	less2	RP5-857K21.4	ENSG00000230021	ENST00000440200	non-coding intronic	None
SRR10416927	1	565742	A	15997	15887	53	39	18	Younger	0.0024	less2	RP5-857K21.4	ENSG00000230021	ENST00000440200	non-coding intronic	None
SRR10416927	1	566870	T	4854	4	49	4	4797	Younger	0.9883	over98	RP5-857K21.4	ENSG00000230021	ENST00000440200	non-coding intronic	None
SRR10416927	1	567606	A	21448	21325	0	116	7	Younger	0.0054	less2	RP5-857K21.4	ENSG00000230021	ENST00000440200	non-coding intronic	None
SRR10416927	1	567726	T	112652	90	112430	7	125	Younger	0.0011	less2	RP5-857K21.4	ENSG00000230021	ENST00000440200	non-coding intronic	None
SRR10416927	1	567753	A	78319	77928	193	153	45	Younger	0.002	less2	RP5-857K21.4	ENSG00000230021	ENST00000440200	non-coding intronic	None
SRR10416927	1	567861	T	14982	7	15	2	14958	Younger	0.9984	over98	RP5-857K21.4	ENSG00000230021	ENST00000440200	non-coding intronic	None
SRR10416927	1	568024	A	5591	5496	36	51	8	Younger	0.0091	less2	RP5-857K21.4	ENSG00000230021	ENST00000440200	non-coding intronic	None
SRR10416927	1	568322	A	43458	18	4	43411	25	Younger	0.9989	over98	RP5-857K21.4	ENSG00000230021	ENST00000440200	non-coding intronic	None
SRR10416927	1	569167	T	26278	13	104	38	26123	Younger	0.9941	over98	RP5-857K21.4	ENSG00000230021	ENST00000440200	non-coding intronic	None
SRR10416927	1	569770	A	5170	7	1	5160	2	Younger	0.9981	over98	RP5-857K21.4	ENSG00000230021	ENST00000440200	non-coding intronic	None
SRR10416927	1	570247	T	6211	4	10	3	6194	Younger	0.9973	over98	RP5-857K21.4	ENSG00000230021	ENST00000440200	non-coding intronic	None
SRR10416927	1	64114204	T	683	0	0	5	678	Younger	0.9927	over98	PGM1	ENSG00000079739	ENST00000371083	coding	R>R
SRR10416927	1	201012564	A	472	351	120	1	0	Younger	0.0021	less2	RP11-168O16.2	ENSG00000234132	ENST00000415359	3downstream	None
SRR10416927	1	227171831	T	459	0	2	87	370	Younger	0.8061	editing	ADCK3	ENSG00000163050	ENST00000478406	non-coding	None
SRR10416927	1	229569803	A	317909	384	3	317482	40	Younger	0.9987	over98	ACTA1	ENSG00000143632	ENST00000366684	5utr	None
SRR10416927	2	132021492	A	634	614	1	18	1	Younger	0.0284	editing	PLEKHB2	ENSG00000115762	ENST00000303908	intronic	None
SRR10416927	2	152394468	A	1966	1488	473	2	3	Younger	0.001	less2	NEB	ENSG00000183091	ENST00000172853	coding	M>T
SRR10416927	2	174090328	A	186	186	0	0	0	Younger	0	less2	MLK7-AS1	ENSG00000238133	ENST00000422703	non-coding intronic	None
SRR10416927	3	15780096	A	402	397	0	5	0	Younger	0.0124	less2	ANKRD28	ENSG00000206560	ENST00000383777	intronic	None
SRR10416927	3	47953294	A	247	247	0	0	0	Younger	0	less2	MAP4	ENSG00000047849	ENST00000360240	intronic	None
SRR10416927	3	69157153	T	209	0	0	1	208	Younger	0.9952	over98	ARL6IP5	ENSG00000144746	ENST00000478935	3downstream	None
SRR10416927	3	161147099	A	299	299	0	0	0	Younger	0	less2	RP11-3P17.4	ENSG00000240567	ENST00000473595	non-coding intronic	None
SRR10416927	4	109543131	A	232	170	62	0	0	Younger	0	less2	RPL34	ENSG00000109475	ENST00000504231	5upstream	None
SRR10416927	5	130500890	A	411	405	6	0	0	Younger	0	less2	HINT1	ENSG00000169567	ENST00000506207	non-coding intronic	None
SRR10416927	5	134262531	T	14277	13	16	8	14240	Younger	0.9974	over98	PCBD2	ENSG00000132570	ENST00000254908	intronic	None
SRR10416927	5	134263377	A	416	404	0	10	2	Younger	0.024	editing	PCBD2	ENSG00000132570	ENST00000254908	intronic	None
SRR10416927	6	80663304	T	235	0	3	0	232	Younger	0.9872	over98	GAPDHP63	ENSG00000218582	ENST00000405405	non-coding	None
SRR10416927	6	118320262	A	201	196	0	5	0	Younger	0.0249	editing	SLC35F1	ENSG00000196376	ENST00000360388	intronic	None
SRR10416927	6	153603680	T	264	0	0	0	264	Younger	1	over98	AL590867.1	ENSG00000213121	ENST00000392385	intronic	None
SRR10416927	6	153603693	T	287	0	2	0	285	Younger	0.993	over98	AL590867.1	ENSG00000213121	ENST00000392385	intronic	None
SRR10416927	7	56160599	A	357	357	0	0	0	Younger	0	less2	PHKG1	ENSG00000164776	ENST00000446428	5utr	None
SRR10416927	7	132720385	A	691	687	0	4	0	Younger	0.0058	less2	CHCHD3	ENSG00000106554	ENST00000476546	non-coding intronic	None
SRR10416927	12	41757490	A	3055	3047	0	7	1	Younger	0.0023	less2	PDZRN4	ENSG00000165966	ENST00000402685	intronic	None
SRR10416927	12	102064118	T	8372	6	8357	2	7	Younger	0.0008	less2	MYBPC1	ENSG00000196091	ENST00000550501	non-coding intronic	None
SRR10416927	12	110719095	T	1125	3	4	0	1118	Younger	0.9938	over98	ATP2A2	ENSG00000174437	ENST00000377685	5upstream	None
SRR10416927	12	110778784	T	1593	0	3	71	1519	Younger	0.9535	editing	ATP2A2	ENSG00000174437	ENST00000308664	coding	D>D
SRR10416927	13	55014973	T	224	0	0	0	224	Younger	1	over98	RPL13AP25	ENSG00000136149	ENST00000484130	non-coding	None
SRR10416927	14	32954103	A	437	436	0	0	1	Younger	0	less2	AKAP6	ENSG00000151320	ENST00000280979	intronic	None
SRR10416927	14	50053537	A	534	520	1	12	1	Younger	0.0225	editing	RPS29	ENSG00000213741	ENST00000557111	non-coding intronic	None
SRR10416927	14	66479664	T	827	2	1	1	823	Younger	0.9952	over98	AL391261.1	ENSG00000238876	ENST00000458915	5upstream	None
SRR10416927	15	42707216	A	287	222	65	0	0	Younger	0	less2	ZNF106	ENSG00000103994	ENST00000263805	3utr	None
SRR10416927	17	10297674	A	2419	2409	4	5	1	Younger	0.0021	less2	RP11-799N11.1	ENSG00000272736	ENST00000399342	non-coding intronic	None
SRR10416927	17	10355621	T	3425	7	7	3	3408	Younger	0.995	over98	RP11-799N11.1	ENSG00000272736	ENST00000581304	non-coding intronic	None
SRR10416927	17	10404808	A	5772	5753	3	11	5	Younger	0.0019	less2	RP11-799N11.1	ENSG00000272736	ENST00000581304	non-coding intronic	None
SRR10416927	17	10412941	A	2261	2252	0	5	4	Younger	0.0022	less2	RP11-799N11.1	ENSG00000272736	ENST00000581304	non-coding intronic	None
SRR10416927	17	29361475	A	340	337	0	3	0	Younger	0.0088	less2	RP11-848P1.9	ENSG00000266865	ENST00000580190	non-coding intronic	None
SRR10416927	17	51183586	T	1155	2	3	0	1150	Younger	0.9957	over98	RP11-750B16.1	ENSG00000262902	ENST00000574371	non-coding	None
SRR10416927	18	45379664	A	1299	1291	0	5	3	Younger	0.0038	less2	SMAD2	ENSG00000175387	ENST00000591214	intronic	None
SRR10416927	18	45379673	A	1556	1547	1	5	3	Younger	0.0032	less2	SMAD2	ENSG00000175387	ENST00000262160	intronic	None
SRR10416927	19	12754188	T	224	0	3	0	221	Younger	0.9866	over98	CTD-2192J16.22	ENSG00000269242	ENST00000597692	3downstream	None
SRR10416927	X	39646900	A	460	457	0	3	0	Younger	0.0065	less2	RN7SL732P	ENSG00000264618	ENST00000581157	5upstream	None
SRR10416931	1	564714	A	9820	9770	3	30	17	Younger	0.0031	less2	RP5-857K21.4	ENSG00000230021	ENST00000440200	non-coding intronic	None
SRR10416931	1	565079	A	23161	23069	8	63	21	Younger	0.0027	less2	RP5-857K21.4	ENSG00000230021	ENST00000440200	non-coding intronic	None
SRR10416931	1	565136	T	13088	11	85	12	12980	Younger	0.9917	over98	RP5-857K21.4	ENSG00000230021	ENST00000440200	non-coding intronic	None
SRR10416931	1	565586	A	7142	7085	0	51	6	Younger	0.0071	less2	RP5-857K21.4	ENSG00000230021	ENST00000440200	non-coding intronic	None
SRR10416931	1	565742	A	14201	14091	61	24	25	Younger	0.0017	less2	RP5-857K21.4	ENSG00000230021	ENST00000440200	non-coding intronic	None
SRR10416931	1	566870	T	3480	5	22	3	3450	Younger	0.9914	over98	RP5-857K21.4	ENSG00000230021	ENST00000440200	non-coding intronic	None
SRR10416931	1	567606	A	12269	12197	0	68	4	Younger	0.0055	less2	RP5-857K21.4	ENSG00000230021	ENST00000440200	non-coding intronic	None
SRR10416931	1	567726	T	29624	25	251	10	29338	Younger	0.9903	over98	RP5-857K21.4	ENSG00000230021	ENST00000440200	non-coding intronic	None
SRR10416931	1	567753	A	21889	21721	72	73	22	Younger	0.0033	less2	RP5-857K21.4	ENSG00000230021	ENST00000440200	non-coding intronic	None
SRR10416931	1	567861	T	8449	6	11	1	8431	Younger	0.9979	over98	RP5-857K21.4	ENSG00000230021	ENST00000440200	non-coding intronic	None
SRR10416931	1	568024	A	2091	2056	13	15	7	Younger	0.0072	less2	RP5-857K21.4	ENSG00000230021	ENST00000440200	non-coding intronic	None
SRR10416931	1	568322	A	9599	9490	4	89	16	Younger	0.0093	less2	RP5-857K21.4	ENSG00000230021	ENST00000440200	non-coding intronic	None
SRR10416931	1	569167	T	15663	7	66	31	15559	Younger	0.9934	over98	RP5-857K21.4	ENSG00000230021	ENST00000440200	non-coding intronic	None
SRR10416931	1	569770	A	2032	2012	4	14	2	Younger	0.0069	less2	RP5-857K21.4	ENSG00000230021	ENST00000440200	non-coding intronic	None
SRR10416931	1	570247	T	4326	3	3	2	4318	Younger	0.9982	over98	RP5-857K21.4	ENSG00000230021	ENST00000440200	non-coding intronic	None
SRR10416931	1	64114204	T	456	0	0	1	455	Younger	0.9978	over98	PGM1	ENSG00000079739	ENST00000371083	coding	R>R
SRR10416931	1	201012564	A	271	266	5	0	0	Younger	0	less2	RP11-168O16.2	ENSG00000234132	ENST00000415359	3downstream	None
SRR10416931	1	227171831	T	253	0	1	45	207	Younger	0.8182	editing	ADCK3	ENSG00000163050	ENST00000478406	non-coding	None
SRR10416931	1	229569803	A	147680	147007	91	412	170	Younger	0.0028	less2	ACTA1	ENSG00000143632	ENST00000366684	5utr	None
SRR10416931	2	132021492	A	247	239	0	7	1	Younger	0.0283	editing	PLEKHB2	ENSG00000115762	ENST00000303908	intronic	None
SRR10416931	2	152394468	A	1333	1329	0	1	3	Younger	0.0008	less2	NEB	ENSG00000183091	ENST00000172853	coding	M>T
SRR10416931	2	174090328	A	100	100	0	0	0	Younger	0	less2	MLK7-AS1	ENSG00000238133	ENST00000422703	non-coding intronic	None
SRR10416931	3	15780096	A	143	143	0	0	0	Younger	0	less2	ANKRD28	ENSG00000206560	ENST00000383777	intronic	None
SRR10416931	3	47953294	A	160	159	0	0	1	Younger	0	less2	MAP4	ENSG00000047849	ENST00000360240	intronic	None
SRR10416931	3	69157153	T	153	0	0	0	153	Younger	1	over98	ARL6IP5	ENSG00000144746	ENST00000478935	3downstream	None
SRR10416931	3	161147099	A	223	218	2	3	0	Younger	0.0135	less2	RP11-3P17.4	ENSG00000240567	ENST00000473595	non-coding intronic	None
SRR10416931	4	109543131	A	187	185	1	1	0	Younger	0.0053	less2	RPL34	ENSG00000109475	ENST00000504231	5upstream	None
SRR10416931	5	130500890	A	293	257	36	0	0	Younger	0	less2	HINT1	ENSG00000169567	ENST00000506207	non-coding intronic	None
SRR10416931	5	134262531	T	436	1	3	0	432	Younger	0.9908	over98	PCBD2	ENSG00000132570	ENST00000254908	intronic	None
SRR10416931	5	134263377	A	229	214	0	14	1	Younger	0.0611	editing	PCBD2	ENSG00000132570	ENST00000254908	intronic	None
SRR10416931	6	80663304	T	140	0	4	1	135	Younger	0.9643	editing	GAPDHP63	ENSG00000218582	ENST00000405405	non-coding	None
SRR10416931	6	118320262	A	133	133	0	0	0	Younger	0	less2	SLC35F1	ENSG00000196376	ENST00000360388	intronic	None
SRR10416931	6	153603680	T	159	0	0	0	159	Younger	1	over98	AL590867.1	ENSG00000213121	ENST00000392385	intronic	None
SRR10416931	6	153603693	T	174	0	1	0	173	Younger	0.9943	over98	AL590867.1	ENSG00000213121	ENST00000392385	intronic	None
SRR10416931	7	56160599	A	315	313	0	1	1	Younger	0.0032	less2	PHKG1	ENSG00000164776	ENST00000446428	5utr	None
SRR10416931	7	132720385	A	464	461	0	2	1	Younger	0.0043	less2	CHCHD3	ENSG00000106554	ENST00000476546	non-coding intronic	None
SRR10416931	12	41757490	A	2964	2944	4	11	5	Younger	0.0037	less2	PDZRN4	ENSG00000165966	ENST00000402685	intronic	None
SRR10416931	12	102064118	T	5042	5	5033	1	3	Younger	0.0006	less2	MYBPC1	ENSG00000196091	ENST00000550501	non-coding intronic	None
SRR10416931	12	110719095	T	437	0	0	1	436	Younger	0.9977	over98	ATP2A2	ENSG00000174437	ENST00000377685	5upstream	None
SRR10416931	12	110778784	T	570	0	0	31	539	Younger	0.9456	editing	ATP2A2	ENSG00000174437	ENST00000308664	coding	D>D
SRR10416931	13	55014973	T	118	0	1	0	117	Younger	0.9915	over98	RPL13AP25	ENSG00000136149	ENST00000484130	non-coding	None
SRR10416931	14	32954103	A	212	211	0	1	0	Younger	0.0047	less2	AKAP6	ENSG00000151320	ENST00000280979	intronic	None
SRR10416931	14	50053537	A	181	181	0	0	0	Younger	0	less2	RPS29	ENSG00000213741	ENST00000557111	non-coding intronic	None
SRR10416931	14	66479664	T	510	0	1	0	509	Younger	0.998	over98	AL391261.1	ENSG00000238876	ENST00000458915	5upstream	None
SRR10416931	15	42707216	A	123	93	30	0	0	Younger	0	less2	ZNF106	ENSG00000103994	ENST00000263805	3utr	None
SRR10416931	17	10297674	A	1746	1742	0	2	2	Younger	0.0011	less2	RP11-799N11.1	ENSG00000272736	ENST00000399342	non-coding intronic	None
SRR10416931	17	10355621	T	2578	9	6	9	2554	Younger	0.9907	over98	RP11-799N11.1	ENSG00000272736	ENST00000581304	non-coding intronic	None
SRR10416931	17	10404808	A	4694	4670	5	13	6	Younger	0.0028	less2	RP11-799N11.1	ENSG00000272736	ENST00000581304	non-coding intronic	None
SRR10416931	17	10412941	A	1718	1710	1	5	2	Younger	0.0029	less2	RP11-799N11.1	ENSG00000272736	ENST00000581304	non-coding intronic	None
SRR10416931	17	29361475	A	183	182	0	1	0	Younger	0.0055	less2	RP11-848P1.9	ENSG00000266865	ENST00000580190	non-coding intronic	None
SRR10416931	17	51183586	T	594	3	1	0	590	Younger	0.9933	over98	RP11-750B16.1	ENSG00000262902	ENST00000574371	non-coding	None
SRR10416931	18	45379664	A	812	812	0	0	0	Younger	0	less2	SMAD2	ENSG00000175387	ENST00000591214	intronic	None
SRR10416931	18	45379673	A	1010	1005	0	1	4	Younger	0.001	less2	SMAD2	ENSG00000175387	ENST00000262160	intronic	None
SRR10416931	19	12754188	T	173	0	1	0	172	Younger	0.9942	over98	CTD-2192J16.22	ENSG00000269242	ENST00000597692	3downstream	None
SRR10416931	X	39646900	A	349	346	0	0	3	Younger	0	less2	RN7SL732P	ENSG00000264618	ENST00000581157	5upstream	None
SRR10416939	1	564714	A	17918	17807	2	79	29	Younger	0.0044	less2	RP5-857K21.4	ENSG00000230021	ENST00000440200	non-coding intronic	None
SRR10416939	1	565079	A	39742	39601	24	92	25	Younger	0.0023	less2	RP5-857K21.4	ENSG00000230021	ENST00000440200	non-coding intronic	None
SRR10416939	1	565136	T	23112	22	167	13	22910	Younger	0.9913	over98	RP5-857K21.4	ENSG00000230021	ENST00000440200	non-coding intronic	None
SRR10416939	1	565586	A	14806	14704	0	98	4	Younger	0.0066	less2	RP5-857K21.4	ENSG00000230021	ENST00000440200	non-coding intronic	None
SRR10416939	1	565742	A	27786	27631	81	36	38	Younger	0.0013	less2	RP5-857K21.4	ENSG00000230021	ENST00000440200	non-coding intronic	None
SRR10416939	1	566870	T	8651	8	72	6	8565	Younger	0.9901	over98	RP5-857K21.4	ENSG00000230021	ENST00000440200	non-coding intronic	None
SRR10416939	1	567606	A	27821	27657	2	148	14	Younger	0.0053	less2	RP5-857K21.4	ENSG00000230021	ENST00000440200	non-coding intronic	None
SRR10416939	1	567726	T	72111	62	763	22	71264	Younger	0.9883	over98	RP5-857K21.4	ENSG00000230021	ENST00000440200	non-coding intronic	None
SRR10416939	1	567753	A	54526	54124	143	213	46	Younger	0.0039	less2	RP5-857K21.4	ENSG00000230021	ENST00000440200	non-coding intronic	None
SRR10416939	1	567861	T	22838	22	33	6	22777	Younger	0.9973	over98	RP5-857K21.4	ENSG00000230021	ENST00000440200	non-coding intronic	None
SRR10416939	1	568024	A	7868	7739	59	66	4	Younger	0.0084	less2	RP5-857K21.4	ENSG00000230021	ENST00000440200	non-coding intronic	None
SRR10416939	1	568322	A	25001	24716	8	236	41	Younger	0.0094	less2	RP5-857K21.4	ENSG00000230021	ENST00000440200	non-coding intronic	None
SRR10416939	1	569167	T	37327	14	192	75	37046	Younger	0.9925	over98	RP5-857K21.4	ENSG00000230021	ENST00000440200	non-coding intronic	None
SRR10416939	1	569770	A	3961	3931	2	20	8	Younger	0.005	less2	RP5-857K21.4	ENSG00000230021	ENST00000440200	non-coding intronic	None
SRR10416939	1	570247	T	12391	9	24	3	12355	Younger	0.9971	over98	RP5-857K21.4	ENSG00000230021	ENST00000440200	non-coding intronic	None
SRR10416939	1	64114204	T	615	1	0	0	614	Younger	0.9984	over98	PGM1	ENSG00000079739	ENST00000371083	coding	R>R
SRR10416939	1	201012564	A	444	440	4	0	0	Younger	0	less2	RP11-168O16.2	ENSG00000234132	ENST00000415359	3downstream	None
SRR10416939	1	227171831	T	418	0	0	6	412	Younger	0.9856	over98	ADCK3	ENSG00000163050	ENST00000478406	non-coding	None
SRR10416939	1	229569803	A	282228	135907	113	146020	188	Younger	0.5174	AB	ACTA1	ENSG00000143632	ENST00000366684	5utr	None
SRR10416939	2	132021492	A	549	532	1	15	1	Younger	0.0273	editing	PLEKHB2	ENSG00000115762	ENST00000303908	intronic	None
SRR10416939	2	152394468	A	2540	2535	1	1	3	Younger	0.0004	less2	NEB	ENSG00000183091	ENST00000172853	coding	M>T
SRR10416939	2	174090328	A	220	220	0	0	0	Younger	0	less2	MLK7-AS1	ENSG00000238133	ENST00000422703	non-coding intronic	None
SRR10416939	3	15780096	A	169	169	0	0	0	Younger	0	less2	ANKRD28	ENSG00000206560	ENST00000383777	intronic	None
SRR10416939	3	47953294	A	251	250	0	1	0	Younger	0.004	less2	MAP4	ENSG00000047849	ENST00000360240	intronic	None
SRR10416939	3	69157153	T	224	0	0	0	224	Younger	1	over98	ARL6IP5	ENSG00000144746	ENST00000478935	3downstream	None
SRR10416939	3	161147099	A	428	425	0	3	0	Younger	0.007	less2	RP11-3P17.4	ENSG00000240567	ENST00000473595	non-coding intronic	None
SRR10416939	4	109543131	A	439	437	0	2	0	Younger	0.0046	less2	RPL34	ENSG00000109475	ENST00000504231	5upstream	None
SRR10416939	5	130500890	A	437	436	1	0	0	Younger	0	less2	HINT1	ENSG00000169567	ENST00000506207	non-coding intronic	None
SRR10416939	5	134262531	T	1048	1	8	0	1039	Younger	0.9914	over98	PCBD2	ENSG00000132570	ENST00000254908	intronic	None
SRR10416939	5	134263377	A	598	581	0	17	0	Younger	0.0284	editing	PCBD2	ENSG00000132570	ENST00000254908	intronic	None
SRR10416939	6	80663304	T	261	0	3	0	258	Younger	0.9885	over98	GAPDHP63	ENSG00000218582	ENST00000405405	non-coding	None
SRR10416939	6	118320262	A	208	204	1	1	2	Younger	0.0048	less2	SLC35F1	ENSG00000196376	ENST00000360388	intronic	None
SRR10416939	6	153603680	T	335	0	0	0	335	Younger	1	over98	AL590867.1	ENSG00000213121	ENST00000392385	intronic	None
SRR10416939	6	153603693	T	352	1	2	0	349	Younger	0.9915	over98	AL590867.1	ENSG00000213121	ENST00000392385	intronic	None
SRR10416939	7	56160599	A	422	421	0	1	0	Younger	0.0024	less2	PHKG1	ENSG00000164776	ENST00000446428	5utr	None
SRR10416939	7	132720385	A	953	951	0	2	0	Younger	0.0021	less2	CHCHD3	ENSG00000106554	ENST00000476546	non-coding intronic	None
SRR10416939	12	41757490	A	5637	5615	8	8	6	Younger	0.0014	less2	PDZRN4	ENSG00000165966	ENST00000402685	intronic	None
SRR10416939	12	102064118	T	8560	9	8545	0	6	Younger	0.0007	less2	MYBPC1	ENSG00000196091	ENST00000550501	non-coding intronic	None
SRR10416939	12	110719095	T	759	0	323	0	436	Younger	0.5744	editing	ATP2A2	ENSG00000174437	ENST00000377685	5upstream	None
SRR10416939	12	110778784	T	1215	0	4	9	1202	Younger	0.9893	over98	ATP2A2	ENSG00000174437	ENST00000308664	coding	D>D
SRR10416939	13	55014973	T	286	0	3	0	283	Younger	0.9895	over98	RPL13AP25	ENSG00000136149	ENST00000484130	non-coding	None
SRR10416939	14	32954103	A	451	447	0	3	1	Younger	0.0067	less2	AKAP6	ENSG00000151320	ENST00000280979	intronic	None
SRR10416939	14	50053537	A	163	163	0	0	0	Younger	0	less2	RPS29	ENSG00000213741	ENST00000557111	non-coding intronic	None
SRR10416939	14	66479664	T	931	3	4	0	924	Younger	0.9925	over98	AL391261.1	ENSG00000238876	ENST00000458915	5upstream	None
SRR10416939	15	42707216	A	210	209	1	0	0	Younger	0	less2	ZNF106	ENSG00000103994	ENST00000263805	3utr	None
SRR10416939	17	10297674	A	2790	2779	1	7	3	Younger	0.0025	less2	RP11-799N11.1	ENSG00000272736	ENST00000399342	non-coding intronic	None
SRR10416939	17	10355621	T	3848	11	15	4	3818	Younger	0.9922	over98	RP11-799N11.1	ENSG00000272736	ENST00000581304	non-coding intronic	None
SRR10416939	17	10404808	A	8496	8460	10	19	7	Younger	0.0022	less2	RP11-799N11.1	ENSG00000272736	ENST00000581304	non-coding intronic	None
SRR10416939	17	10412941	A	2441	2430	0	2	9	Younger	0.0008	less2	RP11-799N11.1	ENSG00000272736	ENST00000581304	non-coding intronic	None
SRR10416939	17	29361475	A	392	389	1	0	2	Younger	0	less2	RP11-848P1.9	ENSG00000266865	ENST00000580190	non-coding intronic	None
SRR10416939	17	51183586	T	1502	9	2	0	1491	Younger	0.9927	over98	RP11-750B16.1	ENSG00000262902	ENST00000574371	non-coding	None
SRR10416939	18	45379664	A	1727	1719	1	2	5	Younger	0.0012	less2	SMAD2	ENSG00000175387	ENST00000591214	intronic	None
SRR10416939	18	45379673	A	2039	2033	3	2	1	Younger	0.001	less2	SMAD2	ENSG00000175387	ENST00000262160	intronic	None
SRR10416939	19	12754188	T	293	0	2	0	291	Younger	0.9932	over98	CTD-2192J16.22	ENSG00000269242	ENST00000597692	3downstream	None
SRR10416939	X	39646900	A	678	674	0	2	2	Younger	0.0029	less2	RN7SL732P	ENSG00000264618	ENST00000581157	5upstream	None
SRR10416943	1	564714	A	14757	14689	2	43	23	Younger	0.0029	less2	RP5-857K21.4	ENSG00000230021	ENST00000440200	non-coding intronic	None
SRR10416943	1	565079	A	30056	29959	15	63	19	Younger	0.0021	less2	RP5-857K21.4	ENSG00000230021	ENST00000440200	non-coding intronic	None
SRR10416943	1	565136	T	17399	14	128	8	17249	Younger	0.9914	over98	RP5-857K21.4	ENSG00000230021	ENST00000440200	non-coding intronic	None
SRR10416943	1	565586	A	10922	10826	0	90	6	Younger	0.0082	less2	RP5-857K21.4	ENSG00000230021	ENST00000440200	non-coding intronic	None
SRR10416943	1	565742	A	22167	22016	80	38	33	Younger	0.0017	less2	RP5-857K21.4	ENSG00000230021	ENST00000440200	non-coding intronic	None
SRR10416943	1	566870	T	7021	5	71	7	6938	Younger	0.9882	over98	RP5-857K21.4	ENSG00000230021	ENST00000440200	non-coding intronic	None
SRR10416943	1	567606	A	24523	24340	1	174	8	Younger	0.0071	less2	RP5-857K21.4	ENSG00000230021	ENST00000440200	non-coding intronic	None
SRR10416943	1	567726	T	63010	49	573	18	62370	Younger	0.9898	over98	RP5-857K21.4	ENSG00000230021	ENST00000440200	non-coding intronic	None
SRR10416943	1	567753	A	46116	45681	203	187	45	Younger	0.0041	less2	RP5-857K21.4	ENSG00000230021	ENST00000440200	non-coding intronic	None
SRR10416943	1	567861	T	17870	13	17	3	17837	Younger	0.9982	over98	RP5-857K21.4	ENSG00000230021	ENST00000440200	non-coding intronic	None
SRR10416943	1	568024	A	10250	10055	89	101	5	Younger	0.0099	less2	RP5-857K21.4	ENSG00000230021	ENST00000440200	non-coding intronic	None
SRR10416943	1	568322	A	19025	18799	7	193	26	Younger	0.0101	less2	RP5-857K21.4	ENSG00000230021	ENST00000440200	non-coding intronic	None
SRR10416943	1	569167	T	36839	20	136	71	36612	Younger	0.9938	over98	RP5-857K21.4	ENSG00000230021	ENST00000440200	non-coding intronic	None
SRR10416943	1	569770	A	3526	3493	4	23	6	Younger	0.0065	less2	RP5-857K21.4	ENSG00000230021	ENST00000440200	non-coding intronic	None
SRR10416943	1	570247	T	9513	6	11	4	9492	Younger	0.9978	over98	RP5-857K21.4	ENSG00000230021	ENST00000440200	non-coding intronic	None
SRR10416943	1	64114204	T	907	0	2	112	793	Younger	0.8743	editing	PGM1	ENSG00000079739	ENST00000371083	coding	R>R
SRR10416943	1	201012564	A	544	525	18	1	0	Younger	0.0018	less2	RP11-168O16.2	ENSG00000234132	ENST00000415359	3downstream	None
SRR10416943	1	227171831	T	398	0	1	29	368	Younger	0.9246	editing	ADCK3	ENSG00000163050	ENST00000478406	non-coding	None
SRR10416943	1	229569803	A	343881	165233	96	178355	197	Younger	0.5187	AB	ACTA1	ENSG00000143632	ENST00000366684	5utr	None
SRR10416943	2	132021492	A	763	733	2	25	3	Younger	0.0328	editing	PLEKHB2	ENSG00000115762	ENST00000303908	intronic	None
SRR10416943	2	152394468	A	2788	2779	1	4	4	Younger	0.0014	less2	NEB	ENSG00000183091	ENST00000172853	coding	M>T
SRR10416943	2	174090328	A	253	251	0	2	0	Younger	0.0079	less2	MLK7-AS1	ENSG00000238133	ENST00000422703	non-coding intronic	None
SRR10416943	3	15780096	A	296	294	0	1	1	Younger	0.0034	less2	ANKRD28	ENSG00000206560	ENST00000383777	intronic	None
SRR10416943	3	47953294	A	340	340	0	0	0	Younger	0	less2	MAP4	ENSG00000047849	ENST00000360240	intronic	None
SRR10416943	3	69157153	T	242	0	0	0	242	Younger	1	over98	ARL6IP5	ENSG00000144746	ENST00000478935	3downstream	None
SRR10416943	3	161147099	A	412	410	1	0	1	Younger	0	less2	RP11-3P17.4	ENSG00000240567	ENST00000473595	non-coding intronic	None
SRR10416943	4	109543131	A	452	307	143	2	0	Younger	0.0044	less2	RPL34	ENSG00000109475	ENST00000504231	5upstream	None
SRR10416943	5	130500890	A	507	504	1	0	2	Younger	0	less2	HINT1	ENSG00000169567	ENST00000506207	non-coding intronic	None
SRR10416943	5	134262531	T	1184	4	3	1	1176	Younger	0.9932	over98	PCBD2	ENSG00000132570	ENST00000254908	intronic	None
SRR10416943	5	134263377	A	413	403	0	10	0	Younger	0.0242	editing	PCBD2	ENSG00000132570	ENST00000254908	intronic	None
SRR10416943	6	80663304	T	347	2	12	1	332	Younger	0.9568	editing	GAPDHP63	ENSG00000218582	ENST00000405405	non-coding	None
SRR10416943	6	118320262	A	281	280	1	0	0	Younger	0	less2	SLC35F1	ENSG00000196376	ENST00000360388	intronic	None
SRR10416943	6	153603680	T	371	0	0	0	371	Younger	1	over98	AL590867.1	ENSG00000213121	ENST00000392385	intronic	None
SRR10416943	6	153603693	T	430	0	4	0	426	Younger	0.9907	over98	AL590867.1	ENSG00000213121	ENST00000392385	intronic	None
SRR10416943	7	56160599	A	442	441	0	1	0	Younger	0.0023	less2	PHKG1	ENSG00000164776	ENST00000446428	5utr	None
SRR10416943	7	132720385	A	1103	1098	0	5	0	Younger	0.0045	less2	CHCHD3	ENSG00000106554	ENST00000476546	non-coding intronic	None
SRR10416943	12	41757490	A	5523	5500	10	4	9	Younger	0.0007	less2	PDZRN4	ENSG00000165966	ENST00000402685	intronic	None
SRR10416943	12	102064118	T	9827	8	9806	3	10	Younger	0.001	less2	MYBPC1	ENSG00000196091	ENST00000550501	non-coding intronic	None
SRR10416943	12	110719095	T	568	0	3	4	561	Younger	0.9877	over98	ATP2A2	ENSG00000174437	ENST00000377685	5upstream	None
SRR10416943	12	110778784	T	807	1	0	107	699	Younger	0.8662	editing	ATP2A2	ENSG00000174437	ENST00000308664	coding	D>D
SRR10416943	13	55014973	T	285	0	1	0	284	Younger	0.9965	over98	RPL13AP25	ENSG00000136149	ENST00000484130	non-coding	None
SRR10416943	14	32954103	A	491	488	0	3	0	Younger	0.0061	less2	AKAP6	ENSG00000151320	ENST00000280979	intronic	None
SRR10416943	14	50053537	A	422	416	1	5	0	Younger	0.0118	less2	RPS29	ENSG00000213741	ENST00000557111	non-coding intronic	None
SRR10416943	14	66479664	T	1024	8	2	1	1013	Younger	0.9893	over98	AL391261.1	ENSG00000238876	ENST00000458915	5upstream	None
SRR10416943	15	42707216	A	237	199	33	3	2	Younger	0.0127	less2	ZNF106	ENSG00000103994	ENST00000263805	3utr	None
SRR10416943	17	10297674	A	4071	4062	1	7	1	Younger	0.0017	less2	RP11-799N11.1	ENSG00000272736	ENST00000399342	non-coding intronic	None
SRR10416943	17	10355621	T	5207	18	13	5	5171	Younger	0.9931	over98	RP11-799N11.1	ENSG00000272736	ENST00000581304	non-coding intronic	None
SRR10416943	17	10404808	A	8653	8616	12	12	13	Younger	0.0014	less2	RP11-799N11.1	ENSG00000272736	ENST00000581304	non-coding intronic	None
SRR10416943	17	10412941	A	3155	3133	1	12	9	Younger	0.0038	less2	RP11-799N11.1	ENSG00000272736	ENST00000581304	non-coding intronic	None
SRR10416943	17	29361475	A	484	482	0	2	0	Younger	0.0041	less2	RP11-848P1.9	ENSG00000266865	ENST00000580190	non-coding intronic	None
SRR10416943	17	51183586	T	1292	4	6	0	1282	Younger	0.9923	over98	RP11-750B16.1	ENSG00000262902	ENST00000574371	non-coding	None
SRR10416943	18	45379664	A	1528	1524	0	3	1	Younger	0.002	less2	SMAD2	ENSG00000175387	ENST00000591214	intronic	None
SRR10416943	18	45379673	A	1841	1838	1	1	1	Younger	0.0005	less2	SMAD2	ENSG00000175387	ENST00000262160	intronic	None
SRR10416943	19	12754188	T	393	0	2	1	390	Younger	0.9924	over98	CTD-2192J16.22	ENSG00000269242	ENST00000597692	3downstream	None
SRR10416943	X	39646900	A	1066	1054	1	6	5	Younger	0.0056	less2	RN7SL732P	ENSG00000264618	ENST00000581157	5upstream	None
SRR10416947	1	564714	A	11930	11865	6	37	22	Younger	0.0031	less2	RP5-857K21.4	ENSG00000230021	ENST00000440200	non-coding intronic	None
SRR10416947	1	565079	A	27646	27542	11	73	20	Younger	0.0026	less2	RP5-857K21.4	ENSG00000230021	ENST00000440200	non-coding intronic	None
SRR10416947	1	565136	T	13963	15	108	7	13833	Younger	0.9907	over98	RP5-857K21.4	ENSG00000230021	ENST00000440200	non-coding intronic	None
SRR10416947	1	565586	A	7885	7829	0	50	6	Younger	0.0063	less2	RP5-857K21.4	ENSG00000230021	ENST00000440200	non-coding intronic	None
SRR10416947	1	565742	A	18612	18478	79	27	28	Younger	0.0015	less2	RP5-857K21.4	ENSG00000230021	ENST00000440200	non-coding intronic	None
SRR10416947	1	566870	T	5947	10	59	3	5875	Younger	0.9879	over98	RP5-857K21.4	ENSG00000230021	ENST00000440200	non-coding intronic	None
SRR10416947	1	567606	A	16918	16822	0	91	5	Younger	0.0054	less2	RP5-857K21.4	ENSG00000230021	ENST00000440200	non-coding intronic	None
SRR10416947	1	567726	T	42233	33	433	14	41753	Younger	0.9886	over98	RP5-857K21.4	ENSG00000230021	ENST00000440200	non-coding intronic	None
SRR10416947	1	567753	A	34297	33982	134	142	38	Younger	0.0041	less2	RP5-857K21.4	ENSG00000230021	ENST00000440200	non-coding intronic	None
SRR10416947	1	567861	T	12636	8	24	1	12603	Younger	0.9974	over98	RP5-857K21.4	ENSG00000230021	ENST00000440200	non-coding intronic	None
SRR10416947	1	568024	A	3772	3688	33	47	4	Younger	0.0125	less2	RP5-857K21.4	ENSG00000230021	ENST00000440200	non-coding intronic	None
SRR10416947	1	568322	A	14358	14193	5	135	25	Younger	0.0094	less2	RP5-857K21.4	ENSG00000230021	ENST00000440200	non-coding intronic	None
SRR10416947	1	569167	T	25994	11	106	53	25824	Younger	0.9935	over98	RP5-857K21.4	ENSG00000230021	ENST00000440200	non-coding intronic	None
SRR10416947	1	569770	A	3499	3460	2	34	3	Younger	0.0097	less2	RP5-857K21.4	ENSG00000230021	ENST00000440200	non-coding intronic	None
SRR10416947	1	570247	T	5725	5	4	3	5713	Younger	0.9979	over98	RP5-857K21.4	ENSG00000230021	ENST00000440200	non-coding intronic	None
SRR10416947	1	64114204	T	536	0	0	10	526	Younger	0.9813	over98	PGM1	ENSG00000079739	ENST00000371083	coding	R>R
SRR10416947	1	201012564	A	329	328	1	0	0	Younger	0	less2	RP11-168O16.2	ENSG00000234132	ENST00000415359	3downstream	None
SRR10416947	1	227171831	T	324	0	0	45	279	Younger	0.8611	editing	ADCK3	ENSG00000163050	ENST00000478406	non-coding	None
SRR10416947	1	229569803	A	250819	382	5	250399	33	Younger	0.9983	over98	ACTA1	ENSG00000143632	ENST00000366684	5utr	None
SRR10416947	2	132021492	A	440	427	1	11	1	Younger	0.025	editing	PLEKHB2	ENSG00000115762	ENST00000303908	intronic	None
SRR10416947	2	152394468	A	1985	1980	0	3	2	Younger	0.0015	less2	NEB	ENSG00000183091	ENST00000172853	coding	M>T
SRR10416947	2	174090328	A	138	137	0	0	1	Younger	0	less2	MLK7-AS1	ENSG00000238133	ENST00000422703	non-coding intronic	None
SRR10416947	3	15780096	A	133	132	0	1	0	Younger	0.0075	less2	ANKRD28	ENSG00000206560	ENST00000383777	intronic	None
SRR10416947	3	47953294	A	221	221	0	0	0	Younger	0	less2	MAP4	ENSG00000047849	ENST00000360240	intronic	None
SRR10416947	3	69157153	T	118	0	0	0	118	Younger	1	over98	ARL6IP5	ENSG00000144746	ENST00000478935	3downstream	None
SRR10416947	3	161147099	A	303	297	2	4	0	Younger	0.0132	less2	RP11-3P17.4	ENSG00000240567	ENST00000473595	non-coding intronic	None
SRR10416947	4	109543131	A	305	302	1	2	0	Younger	0.0066	less2	RPL34	ENSG00000109475	ENST00000504231	5upstream	None
SRR10416947	5	130500890	A	350	324	25	0	1	Younger	0	less2	HINT1	ENSG00000169567	ENST00000506207	non-coding intronic	None
SRR10416947	5	134262531	T	873	3	4	0	866	Younger	0.992	over98	PCBD2	ENSG00000132570	ENST00000254908	intronic	None
SRR10416947	5	134263377	A	328	320	0	8	0	Younger	0.0244	editing	PCBD2	ENSG00000132570	ENST00000254908	intronic	None
SRR10416947	6	80663304	T	246	1	4	0	241	Younger	0.9797	editing	GAPDHP63	ENSG00000218582	ENST00000405405	non-coding	None
SRR10416947	6	118320262	A	182	179	0	1	2	Younger	0.0055	less2	SLC35F1	ENSG00000196376	ENST00000360388	intronic	None
SRR10416947	6	153603680	T	292	0	1	0	291	Younger	0.9966	over98	AL590867.1	ENSG00000213121	ENST00000392385	intronic	None
SRR10416947	6	153603693	T	358	1	3	0	354	Younger	0.9888	over98	AL590867.1	ENSG00000213121	ENST00000392385	intronic	None
SRR10416947	7	56160599	A	266	265	1	0	0	Younger	0	less2	PHKG1	ENSG00000164776	ENST00000446428	5utr	None
SRR10416947	7	132720385	A	883	881	0	1	1	Younger	0.0011	less2	CHCHD3	ENSG00000106554	ENST00000476546	non-coding intronic	None
SRR10416947	12	41757490	A	3558	3547	2	4	5	Younger	0.0011	less2	PDZRN4	ENSG00000165966	ENST00000402685	intronic	None
SRR10416947	12	102064118	T	6844	6	6828	0	10	Younger	0.0015	less2	MYBPC1	ENSG00000196091	ENST00000550501	non-coding intronic	None
SRR10416947	12	110719095	T	699	0	1	2	696	Younger	0.9957	over98	ATP2A2	ENSG00000174437	ENST00000377685	5upstream	None
SRR10416947	12	110778784	T	769	0	5	30	734	Younger	0.9545	editing	ATP2A2	ENSG00000174437	ENST00000308664	coding	D>D
SRR10416947	13	55014973	T	223	0	0	0	223	Younger	1	over98	RPL13AP25	ENSG00000136149	ENST00000484130	non-coding	None
SRR10416947	14	32954103	A	303	302	0	1	0	Younger	0.0033	less2	AKAP6	ENSG00000151320	ENST00000280979	intronic	None
SRR10416947	14	50053537	A	131	130	0	1	0	Younger	0.0076	less2	RPS29	ENSG00000213741	ENST00000557111	non-coding intronic	None
SRR10416947	14	66479664	T	922	4	6	1	911	Younger	0.9881	over98	AL391261.1	ENSG00000238876	ENST00000458915	5upstream	None
SRR10416947	15	42707216	A	148	135	12	1	0	Younger	0.0068	less2	ZNF106	ENSG00000103994	ENST00000263805	3utr	None
SRR10416947	17	10297674	A	2276	2266	3	6	1	Younger	0.0026	less2	RP11-799N11.1	ENSG00000272736	ENST00000399342	non-coding intronic	None
SRR10416947	17	10355621	T	3064	8	4	3	3049	Younger	0.9951	over98	RP11-799N11.1	ENSG00000272736	ENST00000581304	non-coding intronic	None
SRR10416947	17	10404808	A	5023	5009	5	6	3	Younger	0.0012	less2	RP11-799N11.1	ENSG00000272736	ENST00000581304	non-coding intronic	None
SRR10416947	17	10412941	A	1871	1861	1	4	5	Younger	0.0021	less2	RP11-799N11.1	ENSG00000272736	ENST00000581304	non-coding intronic	None
SRR10416947	17	29361475	A	311	304	1	5	1	Younger	0.0161	less2	RP11-848P1.9	ENSG00000266865	ENST00000580190	non-coding intronic	None
SRR10416947	17	51183586	T	745	3	1	0	741	Younger	0.9946	over98	RP11-750B16.1	ENSG00000262902	ENST00000574371	non-coding	None
SRR10416947	18	45379664	A	658	656	0	1	1	Younger	0.0015	less2	SMAD2	ENSG00000175387	ENST00000591214	intronic	None
SRR10416947	18	45379673	A	743	741	0	0	2	Younger	0	less2	SMAD2	ENSG00000175387	ENST00000262160	intronic	None
SRR10416947	19	12754188	T	208	0	3	0	205	Younger	0.9856	over98	CTD-2192J16.22	ENSG00000269242	ENST00000597692	3downstream	None
SRR10416947	X	39646900	A	486	482	0	0	4	Younger	0	less2	RN7SL732P	ENSG00000264618	ENST00000581157	5upstream	None
SRR10416950	1	564714	A	7948	7902	2	30	14	Younger	0.0038	less2	RP5-857K21.4	ENSG00000230021	ENST00000440200	non-coding intronic	None
SRR10416950	1	565079	A	17371	17293	10	52	16	Younger	0.003	less2	RP5-857K21.4	ENSG00000230021	ENST00000440200	non-coding intronic	None
SRR10416950	1	565136	T	10091	12	96	5	9978	Younger	0.9888	over98	RP5-857K21.4	ENSG00000230021	ENST00000440200	non-coding intronic	None
SRR10416950	1	565586	A	7510	7461	0	47	2	Younger	0.0063	less2	RP5-857K21.4	ENSG00000230021	ENST00000440200	non-coding intronic	None
SRR10416950	1	565742	A	15556	15455	50	22	29	Younger	0.0014	less2	RP5-857K21.4	ENSG00000230021	ENST00000440200	non-coding intronic	None
SRR10416950	1	566870	T	2863	2	25	2	2834	Younger	0.9899	over98	RP5-857K21.4	ENSG00000230021	ENST00000440200	non-coding intronic	None
SRR10416950	1	567606	A	11914	11820	0	90	4	Younger	0.0076	less2	RP5-857K21.4	ENSG00000230021	ENST00000440200	non-coding intronic	None
SRR10416950	1	567726	T	30408	32	344	4	30028	Younger	0.9875	over98	RP5-857K21.4	ENSG00000230021	ENST00000440200	non-coding intronic	None
SRR10416950	1	567753	A	22893	22706	55	119	13	Younger	0.0052	less2	RP5-857K21.4	ENSG00000230021	ENST00000440200	non-coding intronic	None
SRR10416950	1	567861	T	10017	9	27	1	9980	Younger	0.9963	over98	RP5-857K21.4	ENSG00000230021	ENST00000440200	non-coding intronic	None
SRR10416950	1	568024	A	4710	4639	31	35	5	Younger	0.0074	less2	RP5-857K21.4	ENSG00000230021	ENST00000440200	non-coding intronic	None
SRR10416950	1	568322	A	10269	10147	4	109	9	Younger	0.0106	less2	RP5-857K21.4	ENSG00000230021	ENST00000440200	non-coding intronic	None
SRR10416950	1	569167	T	14919	7	60	28	14824	Younger	0.9936	over98	RP5-857K21.4	ENSG00000230021	ENST00000440200	non-coding intronic	None
SRR10416950	1	569770	A	2959	2939	3	16	1	Younger	0.0054	less2	RP5-857K21.4	ENSG00000230021	ENST00000440200	non-coding intronic	None
SRR10416950	1	570247	T	5104	1	14	2	5087	Younger	0.9967	over98	RP5-857K21.4	ENSG00000230021	ENST00000440200	non-coding intronic	None
SRR10416950	1	64114204	T	577	2	3	0	572	Younger	0.9913	over98	PGM1	ENSG00000079739	ENST00000371083	coding	R>R
SRR10416950	1	201012564	A	721	718	1	2	0	Younger	0.0028	less2	RP11-168O16.2	ENSG00000234132	ENST00000415359	3downstream	None
SRR10416950	1	227171831	T	307	0	2	0	305	Younger	0.9935	over98	ADCK3	ENSG00000163050	ENST00000478406	non-coding	None
SRR10416950	1	229569803	A	246594	114809	69	131566	150	Younger	0.5335	editing	ACTA1	ENSG00000143632	ENST00000366684	5utr	None
SRR10416950	2	132021492	A	488	466	0	21	1	Younger	0.043	editing	PLEKHB2	ENSG00000115762	ENST00000303908	intronic	None
SRR10416950	2	152394468	A	2590	2580	1	6	3	Younger	0.0023	less2	NEB	ENSG00000183091	ENST00000172853	coding	M>T
SRR10416950	2	174090328	A	308	307	1	0	0	Younger	0	less2	MLK7-AS1	ENSG00000238133	ENST00000422703	non-coding intronic	None
SRR10416950	3	15780096	A	106	105	0	1	0	Younger	0.0094	less2	ANKRD28	ENSG00000206560	ENST00000383777	intronic	None
SRR10416950	3	47953294	A	313	311	1	1	0	Younger	0.0032	less2	MAP4	ENSG00000047849	ENST00000360240	intronic	None
SRR10416950	3	69157153	T	197	0	0	0	197	Younger	1	over98	ARL6IP5	ENSG00000144746	ENST00000478935	3downstream	None
SRR10416950	3	161147099	A	346	339	2	4	1	Younger	0.0116	less2	RP11-3P17.4	ENSG00000240567	ENST00000473595	non-coding intronic	None
SRR10416950	4	109543131	A	327	324	0	1	2	Younger	0.0031	less2	RPL34	ENSG00000109475	ENST00000504231	5upstream	None
SRR10416950	5	130500890	A	487	487	0	0	0	Younger	0	less2	HINT1	ENSG00000169567	ENST00000506207	non-coding intronic	None
SRR10416950	5	134262531	T	698	0	2	1	695	Younger	0.9957	over98	PCBD2	ENSG00000132570	ENST00000254908	intronic	None
SRR10416950	5	134263377	A	234	229	0	5	0	Younger	0.0214	editing	PCBD2	ENSG00000132570	ENST00000254908	intronic	None
SRR10416950	6	80663304	T	271	0	4	0	267	Younger	0.9852	over98	GAPDHP63	ENSG00000218582	ENST00000405405	non-coding	None
SRR10416950	6	118320262	A	218	214	0	4	0	Younger	0.0183	less2	SLC35F1	ENSG00000196376	ENST00000360388	intronic	None
SRR10416950	6	153603680	T	320	0	0	0	320	Younger	1	over98	AL590867.1	ENSG00000213121	ENST00000392385	intronic	None
SRR10416950	6	153603693	T	313	1	1	0	311	Younger	0.9936	over98	AL590867.1	ENSG00000213121	ENST00000392385	intronic	None
SRR10416950	7	56160599	A	434	433	0	0	1	Younger	0	less2	PHKG1	ENSG00000164776	ENST00000446428	5utr	None
SRR10416950	7	132720385	A	817	814	1	1	1	Younger	0.0012	less2	CHCHD3	ENSG00000106554	ENST00000476546	non-coding intronic	None
SRR10416950	12	41757490	A	2748	2731	4	5	8	Younger	0.0018	less2	PDZRN4	ENSG00000165966	ENST00000402685	intronic	None
SRR10416950	12	102064118	T	7831	9	7814	2	6	Younger	0.0008	less2	MYBPC1	ENSG00000196091	ENST00000550501	non-coding intronic	None
SRR10416950	12	110719095	T	863	1	0	1	861	Younger	0.9977	over98	ATP2A2	ENSG00000174437	ENST00000377685	5upstream	None
SRR10416950	12	110778784	T	1109	0	3	4	1102	Younger	0.9937	over98	ATP2A2	ENSG00000174437	ENST00000308664	coding	D>D
SRR10416950	13	55014973	T	312	0	1	0	311	Younger	0.9968	over98	RPL13AP25	ENSG00000136149	ENST00000484130	non-coding	None
SRR10416950	14	32954103	A	231	230	0	0	1	Younger	0	less2	AKAP6	ENSG00000151320	ENST00000280979	intronic	None
SRR10416950	14	50053537	A	163	162	0	1	0	Younger	0.0061	less2	RPS29	ENSG00000213741	ENST00000557111	non-coding intronic	None
SRR10416950	14	66479664	T	1010	4	0	0	1006	Younger	0.996	over98	AL391261.1	ENSG00000238876	ENST00000458915	5upstream	None
SRR10416950	15	42707216	A	267	265	1	1	0	Younger	0.0037	less2	ZNF106	ENSG00000103994	ENST00000263805	3utr	None
SRR10416950	17	10297674	A	2907	2898	3	2	4	Younger	0.0007	less2	RP11-799N11.1	ENSG00000272736	ENST00000399342	non-coding intronic	None
SRR10416950	17	10355621	T	4486	11	19	4	4452	Younger	0.9924	over98	RP11-799N11.1	ENSG00000272736	ENST00000581304	non-coding intronic	None
SRR10416950	17	10404808	A	10760	10716	9	17	18	Younger	0.0016	less2	RP11-799N11.1	ENSG00000272736	ENST00000581304	non-coding intronic	None
SRR10416950	17	10412941	A	2725	2711	1	9	4	Younger	0.0033	less2	RP11-799N11.1	ENSG00000272736	ENST00000581304	non-coding intronic	None
SRR10416950	17	29361475	A	395	395	0	0	0	Younger	0	less2	RP11-848P1.9	ENSG00000266865	ENST00000580190	non-coding intronic	None
SRR10416950	17	51183586	T	610	3	5	0	602	Younger	0.9869	over98	RP11-750B16.1	ENSG00000262902	ENST00000574371	non-coding	None
SRR10416950	18	45379664	A	906	903	0	3	0	Younger	0.0033	less2	SMAD2	ENSG00000175387	ENST00000591214	intronic	None
SRR10416950	18	45379673	A	1042	1039	0	3	0	Younger	0.0029	less2	SMAD2	ENSG00000175387	ENST00000262160	intronic	None
SRR10416950	19	12754188	T	318	0	2	0	316	Younger	0.9937	over98	CTD-2192J16.22	ENSG00000269242	ENST00000597692	3downstream	None
SRR10416950	X	39646900	A	711	703	0	4	4	Younger	0.0056	less2	RN7SL732P	ENSG00000264618	ENST00000581157	5upstream	None
SRR10416953	1	564714	A	10563	10499	3	45	16	Younger	0.0043	less2	RP5-857K21.4	ENSG00000230021	ENST00000440200	non-coding intronic	None
SRR10416953	1	565079	A	28794	28701	17	58	18	Younger	0.002	less2	RP5-857K21.4	ENSG00000230021	ENST00000440200	non-coding intronic	None
SRR10416953	1	565136	T	17035	12	134	13	16876	Younger	0.9907	over98	RP5-857K21.4	ENSG00000230021	ENST00000440200	non-coding intronic	None
SRR10416953	1	565586	A	10082	9987	1	89	5	Younger	0.0088	less2	RP5-857K21.4	ENSG00000230021	ENST00000440200	non-coding intronic	None
SRR10416953	1	565742	A	20012	19880	83	28	21	Younger	0.0014	less2	RP5-857K21.4	ENSG00000230021	ENST00000440200	non-coding intronic	None
SRR10416953	1	566870	T	5779	6	51	3	5719	Younger	0.9896	over98	RP5-857K21.4	ENSG00000230021	ENST00000440200	non-coding intronic	None
SRR10416953	1	567606	A	20490	20334	1	148	7	Younger	0.0072	less2	RP5-857K21.4	ENSG00000230021	ENST00000440200	non-coding intronic	None
SRR10416953	1	567726	T	51848	46	476	20	51306	Younger	0.9895	over98	RP5-857K21.4	ENSG00000230021	ENST00000440200	non-coding intronic	None
SRR10416953	1	567753	A	39195	38921	82	150	42	Younger	0.0038	less2	RP5-857K21.4	ENSG00000230021	ENST00000440200	non-coding intronic	None
SRR10416953	1	567861	T	16619	10	30	3	16576	Younger	0.9974	over98	RP5-857K21.4	ENSG00000230021	ENST00000440200	non-coding intronic	None
SRR10416953	1	568024	A	5932	5828	31	65	8	Younger	0.011	less2	RP5-857K21.4	ENSG00000230021	ENST00000440200	non-coding intronic	None
SRR10416953	1	568322	A	16623	16442	3	155	23	Younger	0.0093	less2	RP5-857K21.4	ENSG00000230021	ENST00000440200	non-coding intronic	None
SRR10416953	1	569167	T	25234	17	100	45	25072	Younger	0.9936	over98	RP5-857K21.4	ENSG00000230021	ENST00000440200	non-coding intronic	None
SRR10416953	1	569770	A	3205	3178	2	21	4	Younger	0.0066	less2	RP5-857K21.4	ENSG00000230021	ENST00000440200	non-coding intronic	None
SRR10416953	1	570247	T	7977	2	9	1	7965	Younger	0.9985	over98	RP5-857K21.4	ENSG00000230021	ENST00000440200	non-coding intronic	None
SRR10416953	1	64114204	T	468	2	0	0	466	Younger	0.9957	over98	PGM1	ENSG00000079739	ENST00000371083	coding	R>R
SRR10416953	1	201012564	A	415	412	3	0	0	Younger	0	less2	RP11-168O16.2	ENSG00000234132	ENST00000415359	3downstream	None
SRR10416953	1	227171831	T	386	0	0	4	382	Younger	0.9896	over98	ADCK3	ENSG00000163050	ENST00000478406	non-coding	None
SRR10416953	1	229569803	A	253375	279	3	253070	23	Younger	0.9988	over98	ACTA1	ENSG00000143632	ENST00000366684	5utr	None
SRR10416953	2	132021492	A	495	479	0	13	3	Younger	0.0263	editing	PLEKHB2	ENSG00000115762	ENST00000303908	intronic	None
SRR10416953	2	152394468	A	2320	2311	1	3	5	Younger	0.0013	less2	NEB	ENSG00000183091	ENST00000172853	coding	M>T
SRR10416953	2	174090328	A	215	215	0	0	0	Younger	0	less2	MLK7-AS1	ENSG00000238133	ENST00000422703	non-coding intronic	None
SRR10416953	3	15780096	A	220	219	1	0	0	Younger	0	less2	ANKRD28	ENSG00000206560	ENST00000383777	intronic	None
SRR10416953	3	47953294	A	296	295	0	0	1	Younger	0	less2	MAP4	ENSG00000047849	ENST00000360240	intronic	None
SRR10416953	3	69157153	T	222	0	0	1	221	Younger	0.9955	over98	ARL6IP5	ENSG00000144746	ENST00000478935	3downstream	None
SRR10416953	3	161147099	A	308	300	1	7	0	Younger	0.0227	editing	RP11-3P17.4	ENSG00000240567	ENST00000473595	non-coding intronic	None
SRR10416953	4	109543131	A	295	215	78	2	0	Younger	0.0068	less2	RPL34	ENSG00000109475	ENST00000504231	5upstream	None
SRR10416953	5	130500890	A	414	413	0	0	1	Younger	0	less2	HINT1	ENSG00000169567	ENST00000506207	non-coding intronic	None
SRR10416953	5	134262531	T	1027	0	5	1	1021	Younger	0.9942	over98	PCBD2	ENSG00000132570	ENST00000254908	intronic	None
SRR10416953	5	134263377	A	364	356	0	8	0	Younger	0.022	editing	PCBD2	ENSG00000132570	ENST00000254908	intronic	None
SRR10416953	6	80663304	T	220	1	5	0	214	Younger	0.9727	editing	GAPDHP63	ENSG00000218582	ENST00000405405	non-coding	None
SRR10416953	6	118320262	A	220	214	2	3	1	Younger	0.0136	less2	SLC35F1	ENSG00000196376	ENST00000360388	intronic	None
SRR10416953	6	153603680	T	233	1	0	0	232	Younger	0.9957	over98	AL590867.1	ENSG00000213121	ENST00000392385	intronic	None
SRR10416953	6	153603693	T	280	0	1	0	279	Younger	0.9964	over98	AL590867.1	ENSG00000213121	ENST00000392385	intronic	None
SRR10416953	7	56160599	A	321	319	0	2	0	Younger	0.0062	less2	PHKG1	ENSG00000164776	ENST00000446428	5utr	None
SRR10416953	7	132720385	A	720	719	0	1	0	Younger	0.0014	less2	CHCHD3	ENSG00000106554	ENST00000476546	non-coding intronic	None
SRR10416953	12	41757490	A	4099	4078	5	7	9	Younger	0.0017	less2	PDZRN4	ENSG00000165966	ENST00000402685	intronic	None
SRR10416953	12	102064118	T	7358	8	7344	0	6	Younger	0.0008	less2	MYBPC1	ENSG00000196091	ENST00000550501	non-coding intronic	None
SRR10416953	12	110719095	T	1018	2	434	0	582	Younger	0.5717	editing	ATP2A2	ENSG00000174437	ENST00000377685	5upstream	None
SRR10416953	12	110778784	T	1620	0	3	53	1564	Younger	0.9654	editing	ATP2A2	ENSG00000174437	ENST00000308664	coding	D>D
SRR10416953	13	55014973	T	274	1	1	0	272	Younger	0.9927	over98	RPL13AP25	ENSG00000136149	ENST00000484130	non-coding	None
SRR10416953	14	32954103	A	423	423	0	0	0	Younger	0	less2	AKAP6	ENSG00000151320	ENST00000280979	intronic	None
SRR10416953	14	50053537	A	287	286	0	1	0	Younger	0.0035	less2	RPS29	ENSG00000213741	ENST00000557111	non-coding intronic	None
SRR10416953	14	66479664	T	836	0	2	1	833	Younger	0.9964	over98	AL391261.1	ENSG00000238876	ENST00000458915	5upstream	None
SRR10416953	15	42707216	A	248	247	1	0	0	Younger	0	less2	ZNF106	ENSG00000103994	ENST00000263805	3utr	None
SRR10416953	17	10297674	A	2579	2577	0	1	1	Younger	0.0004	less2	RP11-799N11.1	ENSG00000272736	ENST00000399342	non-coding intronic	None
SRR10416953	17	10355621	T	3283	8	9	1	3265	Younger	0.9945	over98	RP11-799N11.1	ENSG00000272736	ENST00000581304	non-coding intronic	None
SRR10416953	17	10404808	A	5815	5793	8	9	5	Younger	0.0015	less2	RP11-799N11.1	ENSG00000272736	ENST00000581304	non-coding intronic	None
SRR10416953	17	10412941	A	2030	2024	0	2	4	Younger	0.001	less2	RP11-799N11.1	ENSG00000272736	ENST00000581304	non-coding intronic	None
SRR10416953	17	29361475	A	284	281	0	3	0	Younger	0.0106	less2	RP11-848P1.9	ENSG00000266865	ENST00000580190	non-coding intronic	None
SRR10416953	17	51183586	T	977	3	2	0	972	Younger	0.9949	over98	RP11-750B16.1	ENSG00000262902	ENST00000574371	non-coding	None
SRR10416953	18	45379664	A	1162	1157	1	3	1	Younger	0.0026	less2	SMAD2	ENSG00000175387	ENST00000591214	intronic	None
SRR10416953	18	45379673	A	1366	1356	1	7	2	Younger	0.0051	less2	SMAD2	ENSG00000175387	ENST00000262160	intronic	None
SRR10416953	19	12754188	T	292	0	3	1	288	Younger	0.9863	over98	CTD-2192J16.22	ENSG00000269242	ENST00000597692	3downstream	None
SRR10416953	X	39646900	A	431	426	0	2	3	Younger	0.0046	less2	RN7SL732P	ENSG00000264618	ENST00000581157	5upstream	None
SRR10416959	1	564714	A	15231	15129	3	64	35	Younger	0.0042	less2	RP5-857K21.4	ENSG00000230021	ENST00000440200	non-coding intronic	None
SRR10416959	1	565079	A	45460	45303	23	99	35	Younger	0.0022	less2	RP5-857K21.4	ENSG00000230021	ENST00000440200	non-coding intronic	None
SRR10416959	1	565136	T	25670	12	182	21	25455	Younger	0.9916	over98	RP5-857K21.4	ENSG00000230021	ENST00000440200	non-coding intronic	None
SRR10416959	1	565586	A	15288	15179	0	107	2	Younger	0.007	less2	RP5-857K21.4	ENSG00000230021	ENST00000440200	non-coding intronic	None
SRR10416959	1	565742	A	29394	29166	145	39	44	Younger	0.0013	less2	RP5-857K21.4	ENSG00000230021	ENST00000440200	non-coding intronic	None
SRR10416959	1	566870	T	7742	11	80	8	7643	Younger	0.9872	over98	RP5-857K21.4	ENSG00000230021	ENST00000440200	non-coding intronic	None
SRR10416959	1	567606	A	29900	29717	4	165	14	Younger	0.0055	less2	RP5-857K21.4	ENSG00000230021	ENST00000440200	non-coding intronic	None
SRR10416959	1	567726	T	67430	61	726	20	66623	Younger	0.988	over98	RP5-857K21.4	ENSG00000230021	ENST00000440200	non-coding intronic	None
SRR10416959	1	567753	A	50682	50225	177	227	53	Younger	0.0045	less2	RP5-857K21.4	ENSG00000230021	ENST00000440200	non-coding intronic	None
SRR10416959	1	567861	T	21570	9	16	0	21545	Younger	0.9988	over98	RP5-857K21.4	ENSG00000230021	ENST00000440200	non-coding intronic	None
SRR10416959	1	568024	A	8302	8158	62	65	17	Younger	0.0078	less2	RP5-857K21.4	ENSG00000230021	ENST00000440200	non-coding intronic	None
SRR10416959	1	568322	A	25326	25019	9	261	37	Younger	0.0103	less2	RP5-857K21.4	ENSG00000230021	ENST00000440200	non-coding intronic	None
SRR10416959	1	569167	T	37685	19	153	72	37441	Younger	0.9935	over98	RP5-857K21.4	ENSG00000230021	ENST00000440200	non-coding intronic	None
SRR10416959	1	569770	A	4637	4603	1	29	4	Younger	0.0063	less2	RP5-857K21.4	ENSG00000230021	ENST00000440200	non-coding intronic	None
SRR10416959	1	570247	T	11836	8	13	2	11813	Younger	0.9981	over98	RP5-857K21.4	ENSG00000230021	ENST00000440200	non-coding intronic	None
SRR10416959	1	64114204	T	1045	0	3	5	1037	Younger	0.9923	over98	PGM1	ENSG00000079739	ENST00000371083	coding	R>R
SRR10416959	1	201012564	A	483	482	1	0	0	Younger	0	less2	RP11-168O16.2	ENSG00000234132	ENST00000415359	3downstream	None
SRR10416959	1	227171831	T	459	0	3	93	363	Younger	0.7908	editing	ADCK3	ENSG00000163050	ENST00000478406	non-coding	None
SRR10416959	1	229569803	A	281262	133781	120	147196	165	Younger	0.5233	editing	ACTA1	ENSG00000143632	ENST00000366684	5utr	None
SRR10416959	2	132021492	A	489	479	0	10	0	Younger	0.0204	editing	PLEKHB2	ENSG00000115762	ENST00000303908	intronic	None
SRR10416959	2	152394468	A	2491	2483	0	2	6	Younger	0.0008	less2	NEB	ENSG00000183091	ENST00000172853	coding	M>T
SRR10416959	2	174090328	A	190	189	0	1	0	Younger	0.0053	less2	MLK7-AS1	ENSG00000238133	ENST00000422703	non-coding intronic	None
SRR10416959	3	15780096	A	323	319	0	3	1	Younger	0.0093	less2	ANKRD28	ENSG00000206560	ENST00000383777	intronic	None
SRR10416959	3	47953294	A	283	282	0	1	0	Younger	0.0035	less2	MAP4	ENSG00000047849	ENST00000360240	intronic	None
SRR10416959	3	69157153	T	253	0	1	0	252	Younger	0.996	over98	ARL6IP5	ENSG00000144746	ENST00000478935	3downstream	None
SRR10416959	3	161147099	A	403	394	3	6	0	Younger	0.0149	less2	RP11-3P17.4	ENSG00000240567	ENST00000473595	non-coding intronic	None
SRR10416959	4	109543131	A	523	521	0	1	1	Younger	0.0019	less2	RPL34	ENSG00000109475	ENST00000504231	5upstream	None
SRR10416959	5	130500890	A	490	428	61	0	1	Younger	0	less2	HINT1	ENSG00000169567	ENST00000506207	non-coding intronic	None
SRR10416959	5	134262531	T	1195	1	10	1	1183	Younger	0.99	over98	PCBD2	ENSG00000132570	ENST00000254908	intronic	None
SRR10416959	5	134263377	A	590	572	2	13	3	Younger	0.022	editing	PCBD2	ENSG00000132570	ENST00000254908	intronic	None
SRR10416959	6	80663304	T	378	0	12	0	366	Younger	0.9683	editing	GAPDHP63	ENSG00000218582	ENST00000405405	non-coding	None
SRR10416959	6	118320262	A	213	212	0	0	1	Younger	0	less2	SLC35F1	ENSG00000196376	ENST00000360388	intronic	None
SRR10416959	6	153603680	T	364	0	1	0	363	Younger	0.9973	over98	AL590867.1	ENSG00000213121	ENST00000392385	intronic	None
SRR10416959	6	153603693	T	373	0	2	2	369	Younger	0.9893	over98	AL590867.1	ENSG00000213121	ENST00000392385	intronic	None
SRR10416959	7	56160599	A	398	395	1	2	0	Younger	0.005	less2	PHKG1	ENSG00000164776	ENST00000446428	5utr	None
SRR10416959	7	132720385	A	987	982	0	2	3	Younger	0.002	less2	CHCHD3	ENSG00000106554	ENST00000476546	non-coding intronic	None
SRR10416959	12	41757490	A	5119	5101	5	7	6	Younger	0.0014	less2	PDZRN4	ENSG00000165966	ENST00000402685	intronic	None
SRR10416959	12	102064118	T	10413	14	10386	3	10	Younger	0.001	less2	MYBPC1	ENSG00000196091	ENST00000550501	non-coding intronic	None
SRR10416959	12	110719095	T	973	1	4	3	965	Younger	0.9918	over98	ATP2A2	ENSG00000174437	ENST00000377685	5upstream	None
SRR10416959	12	110778784	T	1105	0	5	188	912	Younger	0.8253	editing	ATP2A2	ENSG00000174437	ENST00000308664	coding	D>D
SRR10416959	13	55014973	T	260	0	2	0	258	Younger	0.9923	over98	RPL13AP25	ENSG00000136149	ENST00000484130	non-coding	None
SRR10416959	14	32954103	A	470	465	0	3	2	Younger	0.0064	less2	AKAP6	ENSG00000151320	ENST00000280979	intronic	None
SRR10416959	14	50053537	A	403	400	1	2	0	Younger	0.005	less2	RPS29	ENSG00000213741	ENST00000557111	non-coding intronic	None
SRR10416959	14	66479664	T	1118	3	4	1	1110	Younger	0.9928	over98	AL391261.1	ENSG00000238876	ENST00000458915	5upstream	None
SRR10416959	15	42707216	A	225	195	30	0	0	Younger	0	less2	ZNF106	ENSG00000103994	ENST00000263805	3utr	None
SRR10416959	17	10297674	A	3289	3275	2	10	2	Younger	0.003	less2	RP11-799N11.1	ENSG00000272736	ENST00000399342	non-coding intronic	None
SRR10416959	17	10355621	T	3917	16	12	3	3886	Younger	0.9921	over98	RP11-799N11.1	ENSG00000272736	ENST00000581304	non-coding intronic	None
SRR10416959	17	10404808	A	4595	4582	3	5	5	Younger	0.0011	less2	RP11-799N11.1	ENSG00000272736	ENST00000581304	non-coding intronic	None
SRR10416959	17	10412941	A	2512	2501	0	2	9	Younger	0.0008	less2	RP11-799N11.1	ENSG00000272736	ENST00000581304	non-coding intronic	None
SRR10416959	17	29361475	A	418	418	0	0	0	Younger	0	less2	RP11-848P1.9	ENSG00000266865	ENST00000580190	non-coding intronic	None
SRR10416959	17	51183586	T	1366	3	1	2	1360	Younger	0.9956	over98	RP11-750B16.1	ENSG00000262902	ENST00000574371	non-coding	None
SRR10416959	18	45379664	A	1916	1909	0	2	5	Younger	0.001	less2	SMAD2	ENSG00000175387	ENST00000591214	intronic	None
SRR10416959	18	45379673	A	2317	2303	1	9	4	Younger	0.0039	less2	SMAD2	ENSG00000175387	ENST00000262160	intronic	None
SRR10416959	19	12754188	T	358	1	1	1	355	Younger	0.9916	over98	CTD-2192J16.22	ENSG00000269242	ENST00000597692	3downstream	None
SRR10416959	X	39646900	A	991	984	0	5	2	Younger	0.005	less2	RN7SL732P	ENSG00000264618	ENST00000581157	5upstream	None
SRR10416965	1	564714	A	10770	10725	3	22	20	Younger	0.002	less2	RP5-857K21.4	ENSG00000230021	ENST00000440200	non-coding intronic	None
SRR10416965	1	565079	A	33567	33454	16	70	27	Younger	0.0021	less2	RP5-857K21.4	ENSG00000230021	ENST00000440200	non-coding intronic	None
SRR10416965	1	565136	T	19149	10	155	3	18981	Younger	0.9912	over98	RP5-857K21.4	ENSG00000230021	ENST00000440200	non-coding intronic	None
SRR10416965	1	565586	A	11250	11161	0	84	5	Younger	0.0075	less2	RP5-857K21.4	ENSG00000230021	ENST00000440200	non-coding intronic	None
SRR10416965	1	565742	A	25315	25177	69	37	32	Younger	0.0015	less2	RP5-857K21.4	ENSG00000230021	ENST00000440200	non-coding intronic	None
SRR10416965	1	566870	T	5034	4	41	0	4989	Younger	0.9911	over98	RP5-857K21.4	ENSG00000230021	ENST00000440200	non-coding intronic	None
SRR10416965	1	567606	A	21354	21195	2	154	3	Younger	0.0072	less2	RP5-857K21.4	ENSG00000230021	ENST00000440200	non-coding intronic	None
SRR10416965	1	567726	T	57735	38	566	15	57116	Younger	0.9893	over98	RP5-857K21.4	ENSG00000230021	ENST00000440200	non-coding intronic	None
SRR10416965	1	567753	A	44518	44233	100	157	28	Younger	0.0035	less2	RP5-857K21.4	ENSG00000230021	ENST00000440200	non-coding intronic	None
SRR10416965	1	567861	T	18765	20	23	2	18720	Younger	0.9976	over98	RP5-857K21.4	ENSG00000230021	ENST00000440200	non-coding intronic	None
SRR10416965	1	568024	A	10015	9882	53	73	7	Younger	0.0073	less2	RP5-857K21.4	ENSG00000230021	ENST00000440200	non-coding intronic	None
SRR10416965	1	568322	A	19971	19804	0	161	6	Younger	0.0081	less2	RP5-857K21.4	ENSG00000230021	ENST00000440200	non-coding intronic	None
SRR10416965	1	569167	T	26799	14	143	47	26595	Younger	0.9924	over98	RP5-857K21.4	ENSG00000230021	ENST00000440200	non-coding intronic	None
SRR10416965	1	569770	A	3738	3714	2	19	3	Younger	0.0051	less2	RP5-857K21.4	ENSG00000230021	ENST00000440200	non-coding intronic	None
SRR10416965	1	570247	T	6033	3	10	1	6019	Younger	0.9977	over98	RP5-857K21.4	ENSG00000230021	ENST00000440200	non-coding intronic	None
SRR10416965	1	64114204	T	397	1	0	22	374	Younger	0.9421	editing	PGM1	ENSG00000079739	ENST00000371083	coding	R>R
SRR10416965	1	201012564	A	426	262	164	0	0	Younger	0	less2	RP11-168O16.2	ENSG00000234132	ENST00000415359	3downstream	None
SRR10416965	1	227171831	T	384	0	1	41	342	Younger	0.8906	editing	ADCK3	ENSG00000163050	ENST00000478406	non-coding	None
SRR10416965	1	229569803	A	330776	374	1	330362	39	Younger	0.9987	over98	ACTA1	ENSG00000143632	ENST00000366684	5utr	None
SRR10416965	2	132021492	A	553	530	1	18	4	Younger	0.0325	editing	PLEKHB2	ENSG00000115762	ENST00000303908	intronic	None
SRR10416965	2	152394468	A	2850	2843	1	1	5	Younger	0.0004	less2	NEB	ENSG00000183091	ENST00000172853	coding	M>T
SRR10416965	2	174090328	A	267	267	0	0	0	Younger	0	less2	MLK7-AS1	ENSG00000238133	ENST00000422703	non-coding intronic	None
SRR10416965	3	15780096	A	129	126	1	2	0	Younger	0.0155	less2	ANKRD28	ENSG00000206560	ENST00000383777	intronic	None
SRR10416965	3	47953294	A	253	253	0	0	0	Younger	0	less2	MAP4	ENSG00000047849	ENST00000360240	intronic	None
SRR10416965	3	69157153	T	204	0	0	0	204	Younger	1	over98	ARL6IP5	ENSG00000144746	ENST00000478935	3downstream	None
SRR10416965	3	161147099	A	316	309	3	3	1	Younger	0.0095	less2	RP11-3P17.4	ENSG00000240567	ENST00000473595	non-coding intronic	None
SRR10416965	4	109543131	A	324	323	0	1	0	Younger	0.0031	less2	RPL34	ENSG00000109475	ENST00000504231	5upstream	None
SRR10416965	5	130500890	A	437	436	1	0	0	Younger	0	less2	HINT1	ENSG00000169567	ENST00000506207	non-coding intronic	None
SRR10416965	5	134262531	T	1062	2	4	0	1056	Younger	0.9944	over98	PCBD2	ENSG00000132570	ENST00000254908	intronic	None
SRR10416965	5	134263377	A	300	289	0	11	0	Younger	0.0367	editing	PCBD2	ENSG00000132570	ENST00000254908	intronic	None
SRR10416965	6	80663304	T	249	0	4	0	245	Younger	0.9839	over98	GAPDHP63	ENSG00000218582	ENST00000405405	non-coding	None
SRR10416965	6	118320262	A	176	175	0	1	0	Younger	0.0057	less2	SLC35F1	ENSG00000196376	ENST00000360388	intronic	None
SRR10416965	6	153603680	T	281	0	0	0	281	Younger	1	over98	AL590867.1	ENSG00000213121	ENST00000392385	intronic	None
SRR10416965	6	153603693	T	305	0	2	0	303	Younger	0.9934	over98	AL590867.1	ENSG00000213121	ENST00000392385	intronic	None
SRR10416965	7	56160599	A	278	277	0	1	0	Younger	0.0036	less2	PHKG1	ENSG00000164776	ENST00000446428	5utr	None
SRR10416965	7	132720385	A	741	733	1	3	4	Younger	0.004	less2	CHCHD3	ENSG00000106554	ENST00000476546	non-coding intronic	None
SRR10416965	12	41757490	A	3188	3178	4	3	3	Younger	0.0009	less2	PDZRN4	ENSG00000165966	ENST00000402685	intronic	None
SRR10416965	12	102064118	T	8108	11	8086	0	11	Younger	0.0014	less2	MYBPC1	ENSG00000196091	ENST00000550501	non-coding intronic	None
SRR10416965	12	110719095	T	960	1	3	0	956	Younger	0.9958	over98	ATP2A2	ENSG00000174437	ENST00000377685	5upstream	None
SRR10416965	12	110778784	T	1182	0	0	2	1180	Younger	0.9983	over98	ATP2A2	ENSG00000174437	ENST00000308664	coding	D>D
SRR10416965	13	55014973	T	249	0	1	0	248	Younger	0.996	over98	RPL13AP25	ENSG00000136149	ENST00000484130	non-coding	None
SRR10416965	14	32954103	A	352	352	0	0	0	Younger	0	less2	AKAP6	ENSG00000151320	ENST00000280979	intronic	None
SRR10416965	14	50053537	A	167	167	0	0	0	Younger	0	less2	RPS29	ENSG00000213741	ENST00000557111	non-coding intronic	None
SRR10416965	14	66479664	T	945	5	0	0	940	Younger	0.9947	over98	AL391261.1	ENSG00000238876	ENST00000458915	5upstream	None
SRR10416965	15	42707216	A	242	240	2	0	0	Younger	0	less2	ZNF106	ENSG00000103994	ENST00000263805	3utr	None
SRR10416965	17	10297674	A	2767	2765	0	1	1	Younger	0.0004	less2	RP11-799N11.1	ENSG00000272736	ENST00000399342	non-coding intronic	None
SRR10416965	17	10355621	T	3450	5	8	0	3437	Younger	0.9962	over98	RP11-799N11.1	ENSG00000272736	ENST00000581304	non-coding intronic	None
SRR10416965	17	10404808	A	2187	2179	2	3	3	Younger	0.0014	less2	RP11-799N11.1	ENSG00000272736	ENST00000581304	non-coding intronic	None
SRR10416965	17	10412941	A	1997	1988	1	2	6	Younger	0.001	less2	RP11-799N11.1	ENSG00000272736	ENST00000581304	non-coding intronic	None
SRR10416965	17	29361475	A	298	297	0	0	1	Younger	0	less2	RP11-848P1.9	ENSG00000266865	ENST00000580190	non-coding intronic	None
SRR10416965	17	51183586	T	1173	4	1	0	1168	Younger	0.9957	over98	RP11-750B16.1	ENSG00000262902	ENST00000574371	non-coding	None
SRR10416965	18	45379664	A	1670	1664	1	2	3	Younger	0.0012	less2	SMAD2	ENSG00000175387	ENST00000591214	intronic	None
SRR10416965	18	45379673	A	1935	1927	1	1	6	Younger	0.0005	less2	SMAD2	ENSG00000175387	ENST00000262160	intronic	None
SRR10416965	19	12754188	T	288	0	3	0	285	Younger	0.9896	over98	CTD-2192J16.22	ENSG00000269242	ENST00000597692	3downstream	None
SRR10416965	X	39646900	A	558	552	0	4	2	Younger	0.0072	less2	RN7SL732P	ENSG00000264618	ENST00000581157	5upstream	None
SRR10416929	1	564714	A	10781	10708	1	55	17	PD-post-exerciseSubset	0.0051	less2	RP5-857K21.4	ENSG00000230021	ENST00000440200	non-coding intronic	None
SRR10416929	1	565079	A	27334	27170	24	64	76	PD-post-exerciseSubset	0.0023	less2	RP5-857K21.4	ENSG00000230021	ENST00000440200	non-coding intronic	None
SRR10416929	1	565136	T	15283	13	108	9	15153	PD-post-exerciseSubset	0.9915	over98	RP5-857K21.4	ENSG00000230021	ENST00000440200	non-coding intronic	None
SRR10416929	1	565586	A	9154	9084	0	67	3	PD-post-exerciseSubset	0.0073	less2	RP5-857K21.4	ENSG00000230021	ENST00000440200	non-coding intronic	None
SRR10416929	1	565742	A	19141	19000	82	35	24	PD-post-exerciseSubset	0.0018	less2	RP5-857K21.4	ENSG00000230021	ENST00000440200	non-coding intronic	None
SRR10416929	1	566870	T	4690	6	41	3	4640	PD-post-exerciseSubset	0.9893	over98	RP5-857K21.4	ENSG00000230021	ENST00000440200	non-coding intronic	None
SRR10416929	1	567606	A	17185	17078	1	101	5	PD-post-exerciseSubset	0.0059	less2	RP5-857K21.4	ENSG00000230021	ENST00000440200	non-coding intronic	None
SRR10416929	1	567726	T	40165	21	365	17	39762	PD-post-exerciseSubset	0.99	over98	RP5-857K21.4	ENSG00000230021	ENST00000440200	non-coding intronic	None
SRR10416929	1	567753	A	30675	30443	104	102	26	PD-post-exerciseSubset	0.0033	less2	RP5-857K21.4	ENSG00000230021	ENST00000440200	non-coding intronic	None
SRR10416929	1	567861	T	11744	12	14	2	11716	PD-post-exerciseSubset	0.9976	over98	RP5-857K21.4	ENSG00000230021	ENST00000440200	non-coding intronic	None
SRR10416929	1	568024	A	3100	3039	23	34	4	PD-post-exerciseSubset	0.011	less2	RP5-857K21.4	ENSG00000230021	ENST00000440200	non-coding intronic	None
SRR10416929	1	568322	A	13173	13042	5	109	17	PD-post-exerciseSubset	0.0083	less2	RP5-857K21.4	ENSG00000230021	ENST00000440200	non-coding intronic	None
SRR10416929	1	569167	T	20274	15	95	47	20117	PD-post-exerciseSubset	0.9923	over98	RP5-857K21.4	ENSG00000230021	ENST00000440200	non-coding intronic	None
SRR10416929	1	569770	A	2621	2601	3	16	1	PD-post-exerciseSubset	0.0061	less2	RP5-857K21.4	ENSG00000230021	ENST00000440200	non-coding intronic	None
SRR10416929	1	570247	T	7306	7	8	3	7288	PD-post-exerciseSubset	0.9975	over98	RP5-857K21.4	ENSG00000230021	ENST00000440200	non-coding intronic	None
SRR10416929	1	64114204	T	172	0	0	0	172	PD-post-exerciseSubset	1	over98	PGM1	ENSG00000079739	ENST00000371083	coding	R>R
SRR10416929	1	201012564	A	196	196	0	0	0	PD-post-exerciseSubset	0	less2	RP11-168O16.2	ENSG00000234132	ENST00000415359	3downstream	None
SRR10416929	1	227171831	T	204	0	1	0	203	PD-post-exerciseSubset	0.9951	over98	ADCK3	ENSG00000163050	ENST00000478406	non-coding	None
SRR10416929	1	229569803	A	139224	138356	94	608	166	PD-post-exerciseSubset	0.0044	less2	ACTA1	ENSG00000143632	ENST00000366684	5utr	None
SRR10416929	2	132021492	A	267	258	1	7	1	PD-post-exerciseSubset	0.0262	editing	PLEKHB2	ENSG00000115762	ENST00000303908	intronic	None
SRR10416929	2	152394468	A	1489	1486	1	2	0	PD-post-exerciseSubset	0.0013	less2	NEB	ENSG00000183091	ENST00000172853	coding	M>T
SRR10416929	2	174090328	A	136	136	0	0	0	PD-post-exerciseSubset	0	less2	MLK7-AS1	ENSG00000238133	ENST00000422703	non-coding intronic	None
SRR10416929	3	15780096	A	152	152	0	0	0	PD-post-exerciseSubset	0	less2	ANKRD28	ENSG00000206560	ENST00000383777	intronic	None
SRR10416929	3	47953294	A	152	151	0	1	0	PD-post-exerciseSubset	0.0066	less2	MAP4	ENSG00000047849	ENST00000360240	intronic	None
SRR10416929	3	69157153	T	137	0	0	0	137	PD-post-exerciseSubset	1	over98	ARL6IP5	ENSG00000144746	ENST00000478935	3downstream	None
SRR10416929	3	161147099	A	175	172	2	1	0	PD-post-exerciseSubset	0.0057	less2	RP11-3P17.4	ENSG00000240567	ENST00000473595	non-coding intronic	None
SRR10416929	4	109543131	A	194	194	0	0	0	PD-post-exerciseSubset	0	less2	RPL34	ENSG00000109475	ENST00000504231	5upstream	None
SRR10416929	5	130500890	A	259	258	0	0	1	PD-post-exerciseSubset	0	less2	HINT1	ENSG00000169567	ENST00000506207	non-coding intronic	None
SRR10416929	5	134262531	T	857	1	3	1	852	PD-post-exerciseSubset	0.9942	over98	PCBD2	ENSG00000132570	ENST00000254908	intronic	None
SRR10416929	5	134263377	A	263	247	1	13	2	PD-post-exerciseSubset	0.0494	editing	PCBD2	ENSG00000132570	ENST00000254908	intronic	None
SRR10416929	6	80663304	T	104	2	2	0	100	PD-post-exerciseSubset	0.9615	editing	GAPDHP63	ENSG00000218582	ENST00000405405	non-coding	None
SRR10416929	6	118320262	A	102	101	0	1	0	PD-post-exerciseSubset	0.0098	less2	SLC35F1	ENSG00000196376	ENST00000360388	intronic	None
SRR10416929	6	153603680	T	155	0	0	0	155	PD-post-exerciseSubset	1	over98	AL590867.1	ENSG00000213121	ENST00000392385	intronic	None
SRR10416929	6	153603693	T	177	1	0	0	176	PD-post-exerciseSubset	0.9944	over98	AL590867.1	ENSG00000213121	ENST00000392385	intronic	None
SRR10416929	7	56160599	A	103	102	0	0	1	PD-post-exerciseSubset	0	less2	PHKG1	ENSG00000164776	ENST00000446428	5utr	None
SRR10416929	7	132720385	A	448	446	0	2	0	PD-post-exerciseSubset	0.0045	less2	CHCHD3	ENSG00000106554	ENST00000476546	non-coding intronic	None
SRR10416929	12	41757490	A	3734	3712	3	7	12	PD-post-exerciseSubset	0.0019	less2	PDZRN4	ENSG00000165966	ENST00000402685	intronic	None
SRR10416929	12	102064118	T	3813	4	3800	0	9	PD-post-exerciseSubset	0.0024	less2	MYBPC1	ENSG00000196091	ENST00000550501	non-coding intronic	None
SRR10416929	12	110719095	T	579	1	0	0	578	PD-post-exerciseSubset	0.9983	over98	ATP2A2	ENSG00000174437	ENST00000377685	5upstream	None
SRR10416929	12	110778784	T	857	0	0	92	765	PD-post-exerciseSubset	0.8926	editing	ATP2A2	ENSG00000174437	ENST00000308664	coding	D>D
SRR10416929	13	55014973	T	120	1	0	0	119	PD-post-exerciseSubset	0.9917	over98	RPL13AP25	ENSG00000136149	ENST00000484130	non-coding	None
SRR10416929	14	32954103	A	305	305	0	0	0	PD-post-exerciseSubset	0	less2	AKAP6	ENSG00000151320	ENST00000280979	intronic	None
SRR10416929	14	50053537	A	221	217	0	3	1	PD-post-exerciseSubset	0.0136	less2	RPS29	ENSG00000213741	ENST00000557111	non-coding intronic	None
SRR10416929	14	66479664	T	556	2	3	0	551	PD-post-exerciseSubset	0.991	over98	AL391261.1	ENSG00000238876	ENST00000458915	5upstream	None
SRR10416929	15	42707216	A	178	162	16	0	0	PD-post-exerciseSubset	0	less2	ZNF106	ENSG00000103994	ENST00000263805	3utr	None
SRR10416929	17	10297674	A	839	838	0	0	1	PD-post-exerciseSubset	0	less2	RP11-799N11.1	ENSG00000272736	ENST00000399342	non-coding intronic	None
SRR10416929	17	10355621	T	982	1	2	2	977	PD-post-exerciseSubset	0.9949	over98	RP11-799N11.1	ENSG00000272736	ENST00000581304	non-coding intronic	None
SRR10416929	17	10404808	A	625	624	1	0	0	PD-post-exerciseSubset	0	less2	RP11-799N11.1	ENSG00000272736	ENST00000581304	non-coding intronic	None
SRR10416929	17	10412941	A	567	562	0	2	3	PD-post-exerciseSubset	0.0035	less2	RP11-799N11.1	ENSG00000272736	ENST00000581304	non-coding intronic	None
SRR10416929	17	29361475	A	140	140	0	0	0	PD-post-exerciseSubset	0	less2	RP11-848P1.9	ENSG00000266865	ENST00000580190	non-coding intronic	None
SRR10416929	17	51183586	T	694	3	2	0	689	PD-post-exerciseSubset	0.9928	over98	RP11-750B16.1	ENSG00000262902	ENST00000574371	non-coding	None
SRR10416929	18	45379664	A	1560	1548	3	5	4	PD-post-exerciseSubset	0.0032	less2	SMAD2	ENSG00000175387	ENST00000591214	intronic	None
SRR10416929	18	45379673	A	1922	1906	1	7	8	PD-post-exerciseSubset	0.0036	less2	SMAD2	ENSG00000175387	ENST00000262160	intronic	None
SRR10416929	19	12754188	T	152	0	0	0	152	PD-post-exerciseSubset	1	over98	CTD-2192J16.22	ENSG00000269242	ENST00000597692	3downstream	None
SRR10416929	X	39646900	A	211	208	0	2	1	PD-post-exerciseSubset	0.0095	less2	RN7SL732P	ENSG00000264618	ENST00000581157	5upstream	None
SRR10416937	1	564714	A	14382	14309	2	55	16	PD-post-exerciseSubset	0.0038	less2	RP5-857K21.4	ENSG00000230021	ENST00000440200	non-coding intronic	None
SRR10416937	1	565079	A	22878	22789	21	46	22	PD-post-exerciseSubset	0.002	less2	RP5-857K21.4	ENSG00000230021	ENST00000440200	non-coding intronic	None
SRR10416937	1	565136	T	12171	14	89	4	12064	PD-post-exerciseSubset	0.9912	over98	RP5-857K21.4	ENSG00000230021	ENST00000440200	non-coding intronic	None
SRR10416937	1	565586	A	9105	9025	0	73	7	PD-post-exerciseSubset	0.008	less2	RP5-857K21.4	ENSG00000230021	ENST00000440200	non-coding intronic	None
SRR10416937	1	565742	A	24599	24446	85	34	34	PD-post-exerciseSubset	0.0014	less2	RP5-857K21.4	ENSG00000230021	ENST00000440200	non-coding intronic	None
SRR10416937	1	566870	T	4868	6	46	5	4811	PD-post-exerciseSubset	0.9883	over98	RP5-857K21.4	ENSG00000230021	ENST00000440200	non-coding intronic	None
SRR10416937	1	567606	A	21310	21155	0	148	7	PD-post-exerciseSubset	0.0069	less2	RP5-857K21.4	ENSG00000230021	ENST00000440200	non-coding intronic	None
SRR10416937	1	567726	T	55116	52	560	15	54489	PD-post-exerciseSubset	0.9886	over98	RP5-857K21.4	ENSG00000230021	ENST00000440200	non-coding intronic	None
SRR10416937	1	567753	A	44345	44002	135	171	37	PD-post-exerciseSubset	0.0039	less2	RP5-857K21.4	ENSG00000230021	ENST00000440200	non-coding intronic	None
SRR10416937	1	567861	T	7731	10	7657	2	62	PD-post-exerciseSubset	0.008	less2	RP5-857K21.4	ENSG00000230021	ENST00000440200	non-coding intronic	None
SRR10416937	1	568024	A	10565	10381	66	102	16	PD-post-exerciseSubset	0.0097	less2	RP5-857K21.4	ENSG00000230021	ENST00000440200	non-coding intronic	None
SRR10416937	1	568322	A	18020	17796	6	195	23	PD-post-exerciseSubset	0.0108	less2	RP5-857K21.4	ENSG00000230021	ENST00000440200	non-coding intronic	None
SRR10416937	1	569167	T	26710	14	135	37	26524	PD-post-exerciseSubset	0.993	over98	RP5-857K21.4	ENSG00000230021	ENST00000440200	non-coding intronic	None
SRR10416937	1	569770	A	2895	2872	3	16	4	PD-post-exerciseSubset	0.0055	less2	RP5-857K21.4	ENSG00000230021	ENST00000440200	non-coding intronic	None
SRR10416937	1	570247	T	7138	3	8	2	7125	PD-post-exerciseSubset	0.9982	over98	RP5-857K21.4	ENSG00000230021	ENST00000440200	non-coding intronic	None
SRR10416937	1	64114204	T	680	2	1	2	675	PD-post-exerciseSubset	0.9926	over98	PGM1	ENSG00000079739	ENST00000371083	coding	R>R
SRR10416937	1	201012564	A	622	587	35	0	0	PD-post-exerciseSubset	0	less2	RP11-168O16.2	ENSG00000234132	ENST00000415359	3downstream	None
SRR10416937	1	227171831	T	643	1	2	3	637	PD-post-exerciseSubset	0.9907	over98	ADCK3	ENSG00000163050	ENST00000478406	non-coding	None
SRR10416937	1	229569803	A	417629	883	5	416688	53	PD-post-exerciseSubset	0.9977	over98	ACTA1	ENSG00000143632	ENST00000366684	5utr	None
SRR10416937	2	132021492	A	762	730	0	28	4	PD-post-exerciseSubset	0.0367	editing	PLEKHB2	ENSG00000115762	ENST00000303908	intronic	None
SRR10416937	2	152394468	A	3005	2994	0	5	6	PD-post-exerciseSubset	0.0017	less2	NEB	ENSG00000183091	ENST00000172853	coding	M>T
SRR10416937	2	174090328	A	208	178	29	1	0	PD-post-exerciseSubset	0.0048	less2	MLK7-AS1	ENSG00000238133	ENST00000422703	non-coding intronic	None
SRR10416937	3	15780096	A	513	512	0	1	0	PD-post-exerciseSubset	0.0019	less2	ANKRD28	ENSG00000206560	ENST00000383777	intronic	None
SRR10416937	3	47953294	A	239	161	78	0	0	PD-post-exerciseSubset	0	less2	MAP4	ENSG00000047849	ENST00000360240	intronic	None
SRR10416937	3	69157153	T	277	1	136	0	140	PD-post-exerciseSubset	0.5054	AB	ARL6IP5	ENSG00000144746	ENST00000478935	3downstream	None
SRR10416937	3	161147099	A	481	475	3	1	2	PD-post-exerciseSubset	0.0021	less2	RP11-3P17.4	ENSG00000240567	ENST00000473595	non-coding intronic	None
SRR10416937	4	109543131	A	502	491	11	0	0	PD-post-exerciseSubset	0	less2	RPL34	ENSG00000109475	ENST00000504231	5upstream	None
SRR10416937	5	130500890	A	685	685	0	0	0	PD-post-exerciseSubset	0	less2	HINT1	ENSG00000169567	ENST00000506207	non-coding intronic	None
SRR10416937	5	134262531	T	1099	2	7	1	1089	PD-post-exerciseSubset	0.9909	over98	PCBD2	ENSG00000132570	ENST00000254908	intronic	None
SRR10416937	5	134263377	A	287	281	0	5	1	PD-post-exerciseSubset	0.0174	less2	PCBD2	ENSG00000132570	ENST00000254908	intronic	None
SRR10416937	6	80663304	T	356	0	12	1	343	PD-post-exerciseSubset	0.9635	editing	GAPDHP63	ENSG00000218582	ENST00000405405	non-coding	None
SRR10416937	6	118320262	A	308	305	2	0	1	PD-post-exerciseSubset	0	less2	SLC35F1	ENSG00000196376	ENST00000360388	intronic	None
SRR10416937	6	153603680	T	391	0	0	2	389	PD-post-exerciseSubset	0.9949	over98	AL590867.1	ENSG00000213121	ENST00000392385	intronic	None
SRR10416937	6	153603693	T	406	0	7	0	399	PD-post-exerciseSubset	0.9828	over98	AL590867.1	ENSG00000213121	ENST00000392385	intronic	None
SRR10416937	7	56160599	A	246	126	0	119	1	PD-post-exerciseSubset	0.4837	AB	PHKG1	ENSG00000164776	ENST00000446428	5utr	None
SRR10416937	7	132720385	A	1157	1149	1	6	1	PD-post-exerciseSubset	0.0052	less2	CHCHD3	ENSG00000106554	ENST00000476546	non-coding intronic	None
SRR10416937	12	41757490	A	3863	3847	5	6	5	PD-post-exerciseSubset	0.0016	less2	PDZRN4	ENSG00000165966	ENST00000402685	intronic	None
SRR10416937	12	102064118	T	12544	12	12514	5	13	PD-post-exerciseSubset	0.001	less2	MYBPC1	ENSG00000196091	ENST00000550501	non-coding intronic	None
SRR10416937	12	110719095	T	1319	3	6	0	1310	PD-post-exerciseSubset	0.9932	over98	ATP2A2	ENSG00000174437	ENST00000377685	5upstream	None
SRR10416937	12	110778784	T	1675	2	4	57	1612	PD-post-exerciseSubset	0.9624	editing	ATP2A2	ENSG00000174437	ENST00000308664	coding	D>D
SRR10416937	13	55014973	T	327	1	2	0	324	PD-post-exerciseSubset	0.9908	over98	RPL13AP25	ENSG00000136149	ENST00000484130	non-coding	None
SRR10416937	14	32954103	A	346	339	1	5	1	PD-post-exerciseSubset	0.0145	less2	AKAP6	ENSG00000151320	ENST00000280979	intronic	None
SRR10416937	14	50053537	A	635	624	1	3	7	PD-post-exerciseSubset	0.0047	less2	RPS29	ENSG00000213741	ENST00000557111	non-coding intronic	None
SRR10416937	14	66479664	T	1353	5	5	0	1343	PD-post-exerciseSubset	0.9926	over98	AL391261.1	ENSG00000238876	ENST00000458915	5upstream	None
SRR10416937	15	42707216	A	242	241	0	1	0	PD-post-exerciseSubset	0.0041	less2	ZNF106	ENSG00000103994	ENST00000263805	3utr	None
SRR10416937	17	10297674	A	2833	2828	1	3	1	PD-post-exerciseSubset	0.0011	less2	RP11-799N11.1	ENSG00000272736	ENST00000399342	non-coding intronic	None
SRR10416937	17	10355621	T	2865	8	4	6	2847	PD-post-exerciseSubset	0.9937	over98	RP11-799N11.1	ENSG00000272736	ENST00000581304	non-coding intronic	None
SRR10416937	17	10404808	A	1658	1649	3	1	5	PD-post-exerciseSubset	0.0006	less2	RP11-799N11.1	ENSG00000272736	ENST00000581304	non-coding intronic	None
SRR10416937	17	10412941	A	1534	1524	0	5	5	PD-post-exerciseSubset	0.0033	less2	RP11-799N11.1	ENSG00000272736	ENST00000581304	non-coding intronic	None
SRR10416937	17	29361475	A	501	499	1	1	0	PD-post-exerciseSubset	0.002	less2	RP11-848P1.9	ENSG00000266865	ENST00000580190	non-coding intronic	None
SRR10416937	17	51183586	T	1205	4	1200	0	1	PD-post-exerciseSubset	0.0008	less2	RP11-750B16.1	ENSG00000262902	ENST00000574371	non-coding	None
SRR10416937	18	45379664	A	1579	1576	2	0	1	PD-post-exerciseSubset	0	less2	SMAD2	ENSG00000175387	ENST00000591214	intronic	None
SRR10416937	18	45379673	A	1873	1869	0	1	3	PD-post-exerciseSubset	0.0005	less2	SMAD2	ENSG00000175387	ENST00000262160	intronic	None
SRR10416937	19	12754188	T	449	0	6	1	442	PD-post-exerciseSubset	0.9844	over98	CTD-2192J16.22	ENSG00000269242	ENST00000597692	3downstream	None
SRR10416937	X	39646900	A	804	800	0	0	4	PD-post-exerciseSubset	0	less2	RN7SL732P	ENSG00000264618	ENST00000581157	5upstream	None
SRR10416941	1	564714	A	13805	13743	5	43	14	PD-post-exerciseSubset	0.0031	less2	RP5-857K21.4	ENSG00000230021	ENST00000440200	non-coding intronic	None
SRR10416941	1	565079	A	36548	36407	34	77	30	PD-post-exerciseSubset	0.0021	less2	RP5-857K21.4	ENSG00000230021	ENST00000440200	non-coding intronic	None
SRR10416941	1	565136	T	21521	17	180	10	21314	PD-post-exerciseSubset	0.9904	over98	RP5-857K21.4	ENSG00000230021	ENST00000440200	non-coding intronic	None
SRR10416941	1	565586	A	12560	12463	0	90	7	PD-post-exerciseSubset	0.0072	less2	RP5-857K21.4	ENSG00000230021	ENST00000440200	non-coding intronic	None
SRR10416941	1	565742	A	22652	22486	101	31	34	PD-post-exerciseSubset	0.0014	less2	RP5-857K21.4	ENSG00000230021	ENST00000440200	non-coding intronic	None
SRR10416941	1	566870	T	8359	13	65	7	8274	PD-post-exerciseSubset	0.9898	over98	RP5-857K21.4	ENSG00000230021	ENST00000440200	non-coding intronic	None
SRR10416941	1	567606	A	28907	28700	0	199	8	PD-post-exerciseSubset	0.0069	less2	RP5-857K21.4	ENSG00000230021	ENST00000440200	non-coding intronic	None
SRR10416941	1	567726	T	72853	44	733	24	72052	PD-post-exerciseSubset	0.989	over98	RP5-857K21.4	ENSG00000230021	ENST00000440200	non-coding intronic	None
SRR10416941	1	567753	A	55023	54613	160	193	57	PD-post-exerciseSubset	0.0035	less2	RP5-857K21.4	ENSG00000230021	ENST00000440200	non-coding intronic	None
SRR10416941	1	567861	T	19080	11	15	2	19052	PD-post-exerciseSubset	0.9985	over98	RP5-857K21.4	ENSG00000230021	ENST00000440200	non-coding intronic	None
SRR10416941	1	568024	A	10926	10738	83	86	19	PD-post-exerciseSubset	0.0079	less2	RP5-857K21.4	ENSG00000230021	ENST00000440200	non-coding intronic	None
SRR10416941	1	568322	A	28140	27807	3	281	49	PD-post-exerciseSubset	0.01	less2	RP5-857K21.4	ENSG00000230021	ENST00000440200	non-coding intronic	None
SRR10416941	1	569167	T	32807	16	136	68	32587	PD-post-exerciseSubset	0.9933	over98	RP5-857K21.4	ENSG00000230021	ENST00000440200	non-coding intronic	None
SRR10416941	1	569770	A	4361	4327	4	24	6	PD-post-exerciseSubset	0.0055	less2	RP5-857K21.4	ENSG00000230021	ENST00000440200	non-coding intronic	None
SRR10416941	1	570247	T	11459	23	11388	2	46	PD-post-exerciseSubset	0.004	less2	RP5-857K21.4	ENSG00000230021	ENST00000440200	non-coding intronic	None
SRR10416941	1	64114204	T	485	0	2	2	481	PD-post-exerciseSubset	0.9918	over98	PGM1	ENSG00000079739	ENST00000371083	coding	R>R
SRR10416941	1	201012564	A	378	377	0	1	0	PD-post-exerciseSubset	0.0026	less2	RP11-168O16.2	ENSG00000234132	ENST00000415359	3downstream	None
SRR10416941	1	227171831	T	385	0	0	28	357	PD-post-exerciseSubset	0.9273	editing	ADCK3	ENSG00000163050	ENST00000478406	non-coding	None
SRR10416941	1	229569803	A	196113	195036	117	723	236	PD-post-exerciseSubset	0.0037	less2	ACTA1	ENSG00000143632	ENST00000366684	5utr	None
SRR10416941	2	132021492	A	371	358	0	11	2	PD-post-exerciseSubset	0.0296	editing	PLEKHB2	ENSG00000115762	ENST00000303908	intronic	None
SRR10416941	2	152394468	A	2284	2268	11	4	1	PD-post-exerciseSubset	0.0018	less2	NEB	ENSG00000183091	ENST00000172853	coding	M>T
SRR10416941	2	174090328	A	236	236	0	0	0	PD-post-exerciseSubset	0	less2	MLK7-AS1	ENSG00000238133	ENST00000422703	non-coding intronic	None
SRR10416941	3	15780096	A	250	250	0	0	0	PD-post-exerciseSubset	0	less2	ANKRD28	ENSG00000206560	ENST00000383777	intronic	None
SRR10416941	3	47953294	A	264	264	0	0	0	PD-post-exerciseSubset	0	less2	MAP4	ENSG00000047849	ENST00000360240	intronic	None
SRR10416941	3	69157153	T	220	0	4	0	216	PD-post-exerciseSubset	0.9818	over98	ARL6IP5	ENSG00000144746	ENST00000478935	3downstream	None
SRR10416941	3	161147099	A	302	297	3	2	0	PD-post-exerciseSubset	0.0066	less2	RP11-3P17.4	ENSG00000240567	ENST00000473595	non-coding intronic	None
SRR10416941	4	109543131	A	285	284	1	0	0	PD-post-exerciseSubset	0	less2	RPL34	ENSG00000109475	ENST00000504231	5upstream	None
SRR10416941	5	130500890	A	380	258	122	0	0	PD-post-exerciseSubset	0	less2	HINT1	ENSG00000169567	ENST00000506207	non-coding intronic	None
SRR10416941	5	134262531	T	1257	2	8	1	1246	PD-post-exerciseSubset	0.9912	over98	PCBD2	ENSG00000132570	ENST00000254908	intronic	None
SRR10416941	5	134263377	A	527	509	0	17	1	PD-post-exerciseSubset	0.0323	editing	PCBD2	ENSG00000132570	ENST00000254908	intronic	None
SRR10416941	6	80663304	T	195	0	2	0	193	PD-post-exerciseSubset	0.9897	over98	GAPDHP63	ENSG00000218582	ENST00000405405	non-coding	None
SRR10416941	6	118320262	A	179	177	0	2	0	PD-post-exerciseSubset	0.0112	less2	SLC35F1	ENSG00000196376	ENST00000360388	intronic	None
SRR10416941	6	153603680	T	252	0	0	0	252	PD-post-exerciseSubset	1	over98	AL590867.1	ENSG00000213121	ENST00000392385	intronic	None
SRR10416941	6	153603693	T	263	0	2	0	261	PD-post-exerciseSubset	0.9924	over98	AL590867.1	ENSG00000213121	ENST00000392385	intronic	None
SRR10416941	7	56160599	A	184	184	0	0	0	PD-post-exerciseSubset	0	less2	PHKG1	ENSG00000164776	ENST00000446428	5utr	None
SRR10416941	7	132720385	A	624	623	0	0	1	PD-post-exerciseSubset	0	less2	CHCHD3	ENSG00000106554	ENST00000476546	non-coding intronic	None
SRR10416941	12	41757490	A	5011	4993	5	7	6	PD-post-exerciseSubset	0.0014	less2	PDZRN4	ENSG00000165966	ENST00000402685	intronic	None
SRR10416941	12	102064118	T	6407	7	6392	1	7	PD-post-exerciseSubset	0.0011	less2	MYBPC1	ENSG00000196091	ENST00000550501	non-coding intronic	None
SRR10416941	12	110719095	T	1020	1	3	2	1014	PD-post-exerciseSubset	0.9941	over98	ATP2A2	ENSG00000174437	ENST00000377685	5upstream	None
SRR10416941	12	110778784	T	1249	1	3	44	1201	PD-post-exerciseSubset	0.9616	editing	ATP2A2	ENSG00000174437	ENST00000308664	coding	D>D
SRR10416941	13	55014973	T	182	0	1	0	181	PD-post-exerciseSubset	0.9945	over98	RPL13AP25	ENSG00000136149	ENST00000484130	non-coding	None
SRR10416941	14	32954103	A	355	352	0	1	2	PD-post-exerciseSubset	0.0028	less2	AKAP6	ENSG00000151320	ENST00000280979	intronic	None
SRR10416941	14	50053537	A	287	284	0	2	1	PD-post-exerciseSubset	0.007	less2	RPS29	ENSG00000213741	ENST00000557111	non-coding intronic	None
SRR10416941	14	66479664	T	875	1	5	0	869	PD-post-exerciseSubset	0.9931	over98	AL391261.1	ENSG00000238876	ENST00000458915	5upstream	None
SRR10416941	15	42707216	A	231	216	14	0	1	PD-post-exerciseSubset	0	less2	ZNF106	ENSG00000103994	ENST00000263805	3utr	None
SRR10416941	17	10297674	A	2168	2165	2	1	0	PD-post-exerciseSubset	0.0005	less2	RP11-799N11.1	ENSG00000272736	ENST00000399342	non-coding intronic	None
SRR10416941	17	10355621	T	2405	8	5	4	2388	PD-post-exerciseSubset	0.9929	over98	RP11-799N11.1	ENSG00000272736	ENST00000581304	non-coding intronic	None
SRR10416941	17	10404808	A	2439	2429	1	6	3	PD-post-exerciseSubset	0.0025	less2	RP11-799N11.1	ENSG00000272736	ENST00000581304	non-coding intronic	None
SRR10416941	17	10412941	A	1619	1617	0	1	1	PD-post-exerciseSubset	0.0006	less2	RP11-799N11.1	ENSG00000272736	ENST00000581304	non-coding intronic	None
SRR10416941	17	29361475	A	210	210	0	0	0	PD-post-exerciseSubset	0	less2	RP11-848P1.9	ENSG00000266865	ENST00000580190	non-coding intronic	None
SRR10416941	17	51183586	T	14085	19	18	4	14044	PD-post-exerciseSubset	0.9971	over98	RP11-750B16.1	ENSG00000262902	ENST00000574371	non-coding	None
SRR10416941	18	45379664	A	1846	1843	1	1	1	PD-post-exerciseSubset	0.0005	less2	SMAD2	ENSG00000175387	ENST00000591214	intronic	None
SRR10416941	18	45379673	A	2182	2165	0	10	7	PD-post-exerciseSubset	0.0046	less2	SMAD2	ENSG00000175387	ENST00000262160	intronic	None
SRR10416941	19	12754188	T	255	0	0	1	254	PD-post-exerciseSubset	0.9961	over98	CTD-2192J16.22	ENSG00000269242	ENST00000597692	3downstream	None
SRR10416941	X	39646900	A	479	473	0	4	2	PD-post-exerciseSubset	0.0084	less2	RN7SL732P	ENSG00000264618	ENST00000581157	5upstream	None
SRR10416945	1	564714	A	25345	25219	10	86	30	PD-post-exerciseSubset	0.0034	less2	RP5-857K21.4	ENSG00000230021	ENST00000440200	non-coding intronic	None
SRR10416945	1	565079	A	61727	61510	28	134	55	PD-post-exerciseSubset	0.0022	less2	RP5-857K21.4	ENSG00000230021	ENST00000440200	non-coding intronic	None
SRR10416945	1	565136	T	37586	13	297	6	37270	PD-post-exerciseSubset	0.9916	over98	RP5-857K21.4	ENSG00000230021	ENST00000440200	non-coding intronic	None
SRR10416945	1	565586	A	23990	23812	0	170	8	PD-post-exerciseSubset	0.0071	less2	RP5-857K21.4	ENSG00000230021	ENST00000440200	non-coding intronic	None
SRR10416945	1	565742	A	46812	46498	190	51	73	PD-post-exerciseSubset	0.0011	less2	RP5-857K21.4	ENSG00000230021	ENST00000440200	non-coding intronic	None
SRR10416945	1	566870	T	9989	14	78	9	9888	PD-post-exerciseSubset	0.9899	over98	RP5-857K21.4	ENSG00000230021	ENST00000440200	non-coding intronic	None
SRR10416945	1	567606	A	36134	35915	3	204	11	PD-post-exerciseSubset	0.0056	less2	RP5-857K21.4	ENSG00000230021	ENST00000440200	non-coding intronic	None
SRR10416945	1	567726	T	91194	64	850	24	90256	PD-post-exerciseSubset	0.9897	over98	RP5-857K21.4	ENSG00000230021	ENST00000440200	non-coding intronic	None
SRR10416945	1	567753	A	68480	67985	177	263	55	PD-post-exerciseSubset	0.0038	less2	RP5-857K21.4	ENSG00000230021	ENST00000440200	non-coding intronic	None
SRR10416945	1	567861	T	28687	25	37	6	28619	PD-post-exerciseSubset	0.9976	over98	RP5-857K21.4	ENSG00000230021	ENST00000440200	non-coding intronic	None
SRR10416945	1	568024	A	13948	13655	106	176	11	PD-post-exerciseSubset	0.0126	less2	RP5-857K21.4	ENSG00000230021	ENST00000440200	non-coding intronic	None
SRR10416945	1	568322	A	28782	28440	5	289	48	PD-post-exerciseSubset	0.01	less2	RP5-857K21.4	ENSG00000230021	ENST00000440200	non-coding intronic	None
SRR10416945	1	569167	T	45855	26	183	98	45548	PD-post-exerciseSubset	0.9933	over98	RP5-857K21.4	ENSG00000230021	ENST00000440200	non-coding intronic	None
SRR10416945	1	569770	A	5890	5850	3	34	3	PD-post-exerciseSubset	0.0058	less2	RP5-857K21.4	ENSG00000230021	ENST00000440200	non-coding intronic	None
SRR10416945	1	570247	T	6236	17	6168	0	51	PD-post-exerciseSubset	0.0082	less2	RP5-857K21.4	ENSG00000230021	ENST00000440200	non-coding intronic	None
SRR10416945	1	64114204	T	683	0	1	1	681	PD-post-exerciseSubset	0.9971	over98	PGM1	ENSG00000079739	ENST00000371083	coding	R>R
SRR10416945	1	201012564	A	559	553	2	1	3	PD-post-exerciseSubset	0.0018	less2	RP11-168O16.2	ENSG00000234132	ENST00000415359	3downstream	None
SRR10416945	1	227171831	T	788	0	3	96	689	PD-post-exerciseSubset	0.8744	editing	ADCK3	ENSG00000163050	ENST00000478406	non-coding	None
SRR10416945	1	229569803	A	260564	124045	83	136246	190	PD-post-exerciseSubset	0.5229	editing	ACTA1	ENSG00000143632	ENST00000366684	5utr	None
SRR10416945	2	132021492	A	505	489	0	14	2	PD-post-exerciseSubset	0.0277	editing	PLEKHB2	ENSG00000115762	ENST00000303908	intronic	None
SRR10416945	2	152394468	A	2973	2965	2	2	4	PD-post-exerciseSubset	0.0007	less2	NEB	ENSG00000183091	ENST00000172853	coding	M>T
SRR10416945	2	174090328	A	281	280	0	1	0	PD-post-exerciseSubset	0.0036	less2	MLK7-AS1	ENSG00000238133	ENST00000422703	non-coding intronic	None
SRR10416945	3	15780096	A	344	344	0	0	0	PD-post-exerciseSubset	0	less2	ANKRD28	ENSG00000206560	ENST00000383777	intronic	None
SRR10416945	3	47953294	A	300	300	0	0	0	PD-post-exerciseSubset	0	less2	MAP4	ENSG00000047849	ENST00000360240	intronic	None
SRR10416945	3	69157153	T	335	0	0	0	335	PD-post-exerciseSubset	1	over98	ARL6IP5	ENSG00000144746	ENST00000478935	3downstream	None
SRR10416945	3	161147099	A	485	482	1	0	2	PD-post-exerciseSubset	0	less2	RP11-3P17.4	ENSG00000240567	ENST00000473595	non-coding intronic	None
SRR10416945	4	109543131	A	505	500	0	3	2	PD-post-exerciseSubset	0.0059	less2	RPL34	ENSG00000109475	ENST00000504231	5upstream	None
SRR10416945	5	130500890	A	620	444	173	3	0	PD-post-exerciseSubset	0.0048	less2	HINT1	ENSG00000169567	ENST00000506207	non-coding intronic	None
SRR10416945	5	134262531	T	1882	3	3	1	1875	PD-post-exerciseSubset	0.9963	over98	PCBD2	ENSG00000132570	ENST00000254908	intronic	None
SRR10416945	5	134263377	A	666	643	0	22	1	PD-post-exerciseSubset	0.033	editing	PCBD2	ENSG00000132570	ENST00000254908	intronic	None
SRR10416945	6	80663304	T	280	0	5	0	275	PD-post-exerciseSubset	0.9821	over98	GAPDHP63	ENSG00000218582	ENST00000405405	non-coding	None
SRR10416945	6	118320262	A	286	279	1	5	1	PD-post-exerciseSubset	0.0175	less2	SLC35F1	ENSG00000196376	ENST00000360388	intronic	None
SRR10416945	6	153603680	T	375	2	0	0	373	PD-post-exerciseSubset	0.9947	over98	AL590867.1	ENSG00000213121	ENST00000392385	intronic	None
SRR10416945	6	153603693	T	395	1	1	0	393	PD-post-exerciseSubset	0.9949	over98	AL590867.1	ENSG00000213121	ENST00000392385	intronic	None
SRR10416945	7	56160599	A	375	374	0	1	0	PD-post-exerciseSubset	0.0027	less2	PHKG1	ENSG00000164776	ENST00000446428	5utr	None
SRR10416945	7	132720385	A	1148	1130	11	4	3	PD-post-exerciseSubset	0.0035	less2	CHCHD3	ENSG00000106554	ENST00000476546	non-coding intronic	None
SRR10416945	12	41757490	A	7536	7491	7	20	18	PD-post-exerciseSubset	0.0027	less2	PDZRN4	ENSG00000165966	ENST00000402685	intronic	None
SRR10416945	12	102064118	T	11712	7	11693	3	9	PD-post-exerciseSubset	0.0008	less2	MYBPC1	ENSG00000196091	ENST00000550501	non-coding intronic	None
SRR10416945	12	110719095	T	2180	3	6	1	2170	PD-post-exerciseSubset	0.9954	over98	ATP2A2	ENSG00000174437	ENST00000377685	5upstream	None
SRR10416945	12	110778784	T	3140	3	5	352	2780	PD-post-exerciseSubset	0.8854	editing	ATP2A2	ENSG00000174437	ENST00000308664	coding	D>D
SRR10416945	13	55014973	T	411	0	2	0	409	PD-post-exerciseSubset	0.9951	over98	RPL13AP25	ENSG00000136149	ENST00000484130	non-coding	None
SRR10416945	14	32954103	A	546	545	0	1	0	PD-post-exerciseSubset	0.0018	less2	AKAP6	ENSG00000151320	ENST00000280979	intronic	None
SRR10416945	14	50053537	A	293	292	0	1	0	PD-post-exerciseSubset	0.0034	less2	RPS29	ENSG00000213741	ENST00000557111	non-coding intronic	None
SRR10416945	14	66479664	T	1444	5	1	2	1436	PD-post-exerciseSubset	0.9945	over98	AL391261.1	ENSG00000238876	ENST00000458915	5upstream	None
SRR10416945	15	42707216	A	444	377	64	1	2	PD-post-exerciseSubset	0.0023	less2	ZNF106	ENSG00000103994	ENST00000263805	3utr	None
SRR10416945	17	10297674	A	1885	1879	1	2	3	PD-post-exerciseSubset	0.0011	less2	RP11-799N11.1	ENSG00000272736	ENST00000399342	non-coding intronic	None
SRR10416945	17	10355621	T	2039	6	3	0	2030	PD-post-exerciseSubset	0.9956	over98	RP11-799N11.1	ENSG00000272736	ENST00000581304	non-coding intronic	None
SRR10416945	17	10404808	A	2716	2710	1	5	0	PD-post-exerciseSubset	0.0018	less2	RP11-799N11.1	ENSG00000272736	ENST00000581304	non-coding intronic	None
SRR10416945	17	10412941	A	1141	1134	0	3	4	PD-post-exerciseSubset	0.0026	less2	RP11-799N11.1	ENSG00000272736	ENST00000581304	non-coding intronic	None
SRR10416945	17	29361475	A	476	470	0	4	2	PD-post-exerciseSubset	0.0084	less2	RP11-848P1.9	ENSG00000266865	ENST00000580190	non-coding intronic	None
SRR10416945	17	51183586	T	1946	5	3	0	1938	PD-post-exerciseSubset	0.9959	over98	RP11-750B16.1	ENSG00000262902	ENST00000574371	non-coding	None
SRR10416945	18	45379664	A	1880	1875	1	4	0	PD-post-exerciseSubset	0.0021	less2	SMAD2	ENSG00000175387	ENST00000591214	intronic	None
SRR10416945	18	45379673	A	2201	2195	1	3	2	PD-post-exerciseSubset	0.0014	less2	SMAD2	ENSG00000175387	ENST00000262160	intronic	None
SRR10416945	19	12754188	T	452	0	2	0	450	PD-post-exerciseSubset	0.9956	over98	CTD-2192J16.22	ENSG00000269242	ENST00000597692	3downstream	None
SRR10416945	X	39646900	A	707	699	0	6	2	PD-post-exerciseSubset	0.0085	less2	RN7SL732P	ENSG00000264618	ENST00000581157	5upstream	None
SRR10416925	1	564714	A	19460	19358	3	73	26	PD5noExerciseSubset	0.0038	less2	RP5-857K21.4	ENSG00000230021	ENST00000440200	non-coding intronic	None
SRR10416925	1	565079	A	47374	47207	21	114	32	PD5noExerciseSubset	0.0024	less2	RP5-857K21.4	ENSG00000230021	ENST00000440200	non-coding intronic	None
SRR10416925	1	565136	T	27073	23	224	12	26814	PD5noExerciseSubset	0.9904	over98	RP5-857K21.4	ENSG00000230021	ENST00000440200	non-coding intronic	None
SRR10416925	1	565586	A	18395	18275	1	109	10	PD5noExerciseSubset	0.0059	less2	RP5-857K21.4	ENSG00000230021	ENST00000440200	non-coding intronic	None
SRR10416925	1	565742	A	37237	36949	169	52	67	PD5noExerciseSubset	0.0014	less2	RP5-857K21.4	ENSG00000230021	ENST00000440200	non-coding intronic	None
SRR10416925	1	566870	T	11347	21	98	6	11222	PD5noExerciseSubset	0.989	over98	RP5-857K21.4	ENSG00000230021	ENST00000440200	non-coding intronic	None
SRR10416925	1	567606	A	36738	36492	0	230	16	PD5noExerciseSubset	0.0063	less2	RP5-857K21.4	ENSG00000230021	ENST00000440200	non-coding intronic	None
SRR10416925	1	567726	T	95772	87	912	40	94733	PD5noExerciseSubset	0.9892	over98	RP5-857K21.4	ENSG00000230021	ENST00000440200	non-coding intronic	None
SRR10416925	1	567753	A	71646	70964	276	315	91	PD5noExerciseSubset	0.0044	less2	RP5-857K21.4	ENSG00000230021	ENST00000440200	non-coding intronic	None
SRR10416925	1	567861	T	27470	20	45	6	27399	PD5noExerciseSubset	0.9974	over98	RP5-857K21.4	ENSG00000230021	ENST00000440200	non-coding intronic	None
SRR10416925	1	568024	A	8366	8212	65	80	9	PD5noExerciseSubset	0.0096	less2	RP5-857K21.4	ENSG00000230021	ENST00000440200	non-coding intronic	None
SRR10416925	1	568322	A	31256	30867	17	310	62	PD5noExerciseSubset	0.0099	less2	RP5-857K21.4	ENSG00000230021	ENST00000440200	non-coding intronic	None
SRR10416925	1	569167	T	48340	30	194	76	48040	PD5noExerciseSubset	0.9938	over98	RP5-857K21.4	ENSG00000230021	ENST00000440200	non-coding intronic	None
SRR10416925	1	569770	A	4599	4575	1	18	5	PD5noExerciseSubset	0.0039	less2	RP5-857K21.4	ENSG00000230021	ENST00000440200	non-coding intronic	None
SRR10416925	1	570247	T	14048	8	15	11	14014	PD5noExerciseSubset	0.9976	over98	RP5-857K21.4	ENSG00000230021	ENST00000440200	non-coding intronic	None
SRR10416925	1	64114204	T	475	1	1	1	472	PD5noExerciseSubset	0.9937	over98	PGM1	ENSG00000079739	ENST00000371083	coding	R>R
SRR10416925	1	201012564	A	364	363	0	1	0	PD5noExerciseSubset	0.0027	less2	RP11-168O16.2	ENSG00000234132	ENST00000415359	3downstream	None
SRR10416925	1	227171831	T	497	0	1	8	488	PD5noExerciseSubset	0.9819	over98	ADCK3	ENSG00000163050	ENST00000478406	non-coding	None
SRR10416925	1	229569803	A	252833	121963	89	130644	137	PD5noExerciseSubset	0.5167	AB	ACTA1	ENSG00000143632	ENST00000366684	5utr	None
SRR10416925	2	132021492	A	477	464	1	9	3	PD5noExerciseSubset	0.0189	less2	PLEKHB2	ENSG00000115762	ENST00000303908	intronic	None
SRR10416925	2	152394468	A	1851	1846	1	1	3	PD5noExerciseSubset	0.0005	less2	NEB	ENSG00000183091	ENST00000172853	coding	M>T
SRR10416925	2	174090328	A	186	186	0	0	0	PD5noExerciseSubset	0	less2	MLK7-AS1	ENSG00000238133	ENST00000422703	non-coding intronic	None
SRR10416925	3	15780096	A	320	317	0	3	0	PD5noExerciseSubset	0.0094	less2	ANKRD28	ENSG00000206560	ENST00000383777	intronic	None
SRR10416925	3	47953294	A	271	271	0	0	0	PD5noExerciseSubset	0	less2	MAP4	ENSG00000047849	ENST00000360240	intronic	None
SRR10416925	3	69157153	T	227	0	0	0	227	PD5noExerciseSubset	1	over98	ARL6IP5	ENSG00000144746	ENST00000478935	3downstream	None
SRR10416925	3	161147099	A	238	236	1	1	0	PD5noExerciseSubset	0.0042	less2	RP11-3P17.4	ENSG00000240567	ENST00000473595	non-coding intronic	None
SRR10416925	4	109543131	A	303	261	36	6	0	PD5noExerciseSubset	0.0198	less2	RPL34	ENSG00000109475	ENST00000504231	5upstream	None
SRR10416925	5	130500890	A	480	476	3	0	1	PD5noExerciseSubset	0	less2	HINT1	ENSG00000169567	ENST00000506207	non-coding intronic	None
SRR10416925	5	134262531	T	1890	4	15	2	1869	PD5noExerciseSubset	0.9889	over98	PCBD2	ENSG00000132570	ENST00000254908	intronic	None
SRR10416925	5	134263377	A	657	629	0	26	2	PD5noExerciseSubset	0.0396	editing	PCBD2	ENSG00000132570	ENST00000254908	intronic	None
SRR10416925	6	80663304	T	171	0	0	0	171	PD5noExerciseSubset	1	over98	GAPDHP63	ENSG00000218582	ENST00000405405	non-coding	None
SRR10416925	6	118320262	A	160	159	0	0	1	PD5noExerciseSubset	0	less2	SLC35F1	ENSG00000196376	ENST00000360388	intronic	None
SRR10416925	6	153603680	T	209	0	0	0	209	PD5noExerciseSubset	1	over98	AL590867.1	ENSG00000213121	ENST00000392385	intronic	None
SRR10416925	6	153603693	T	226	0	3	0	223	PD5noExerciseSubset	0.9867	over98	AL590867.1	ENSG00000213121	ENST00000392385	intronic	None
SRR10416925	7	56160599	A	196	195	0	0	1	PD5noExerciseSubset	0	less2	PHKG1	ENSG00000164776	ENST00000446428	5utr	None
SRR10416925	7	132720385	A	604	600	0	3	1	PD5noExerciseSubset	0.005	less2	CHCHD3	ENSG00000106554	ENST00000476546	non-coding intronic	None
SRR10416925	12	41757490	A	7617	7577	9	18	13	PD5noExerciseSubset	0.0024	less2	PDZRN4	ENSG00000165966	ENST00000402685	intronic	None
SRR10416925	12	102064118	T	8190	11	8169	0	10	PD5noExerciseSubset	0.0012	less2	MYBPC1	ENSG00000196091	ENST00000550501	non-coding intronic	None
SRR10416925	12	110719095	T	2027	0	8	0	2019	PD5noExerciseSubset	0.9961	over98	ATP2A2	ENSG00000174437	ENST00000377685	5upstream	None
SRR10416925	12	110778784	T	2930	1	2	626	2301	PD5noExerciseSubset	0.7853	editing	ATP2A2	ENSG00000174437	ENST00000308664	coding	D>D
SRR10416925	13	55014973	T	197	0	0	0	197	PD5noExerciseSubset	1	over98	RPL13AP25	ENSG00000136149	ENST00000484130	non-coding	None
SRR10416925	14	32954103	A	474	470	0	3	1	PD5noExerciseSubset	0.0063	less2	AKAP6	ENSG00000151320	ENST00000280979	intronic	None
SRR10416925	14	50053537	A	501	498	1	2	0	PD5noExerciseSubset	0.004	less2	RPS29	ENSG00000213741	ENST00000557111	non-coding intronic	None
SRR10416925	14	66479664	T	895	3	2	0	890	PD5noExerciseSubset	0.9944	over98	AL391261.1	ENSG00000238876	ENST00000458915	5upstream	None
SRR10416925	15	42707216	A	233	201	32	0	0	PD5noExerciseSubset	0	less2	ZNF106	ENSG00000103994	ENST00000263805	3utr	None
SRR10416925	17	10297674	A	543	541	0	1	1	PD5noExerciseSubset	0.0018	less2	RP11-799N11.1	ENSG00000272736	ENST00000399342	non-coding intronic	None
SRR10416925	17	10355621	T	536	4	0	2	530	PD5noExerciseSubset	0.9888	over98	RP11-799N11.1	ENSG00000272736	ENST00000581304	non-coding intronic	None
SRR10416925	17	10404808	A	346	345	0	1	0	PD5noExerciseSubset	0.0029	less2	RP11-799N11.1	ENSG00000272736	ENST00000581304	non-coding intronic	None
SRR10416925	17	10412941	A	312	310	0	1	1	PD5noExerciseSubset	0.0032	less2	RP11-799N11.1	ENSG00000272736	ENST00000581304	non-coding intronic	None
SRR10416925	17	29361475	A	285	284	0	1	0	PD5noExerciseSubset	0.0035	less2	RP11-848P1.9	ENSG00000266865	ENST00000580190	non-coding intronic	None
SRR10416925	17	51183586	T	1673	1	3	0	1669	PD5noExerciseSubset	0.9976	over98	RP11-750B16.1	ENSG00000262902	ENST00000574371	non-coding	None
SRR10416925	18	45379664	A	2144	2139	2	1	2	PD5noExerciseSubset	0.0005	less2	SMAD2	ENSG00000175387	ENST00000591214	intronic	None
SRR10416925	18	45379673	A	2472	2452	1	6	13	PD5noExerciseSubset	0.0024	less2	SMAD2	ENSG00000175387	ENST00000262160	intronic	None
SRR10416925	19	12754188	T	187	0	2	2	183	PD5noExerciseSubset	0.9786	editing	CTD-2192J16.22	ENSG00000269242	ENST00000597692	3downstream	None
SRR10416925	X	39646900	A	379	375	0	2	2	PD5noExerciseSubset	0.0053	less2	RN7SL732P	ENSG00000264618	ENST00000581157	5upstream	None
SRR10416928	1	564714	A	14001	13955	2	26	18	PD4preExerciseSubset	0.0019	less2	RP5-857K21.4	ENSG00000230021	ENST00000440200	non-coding intronic	None
SRR10416928	1	565079	A	39558	39436	25	76	21	PD4preExerciseSubset	0.0019	less2	RP5-857K21.4	ENSG00000230021	ENST00000440200	non-coding intronic	None
SRR10416928	1	565136	T	23779	19	155	15	23590	PD4preExerciseSubset	0.9921	over98	RP5-857K21.4	ENSG00000230021	ENST00000440200	non-coding intronic	None
SRR10416928	1	565586	A	12727	12646	1	76	4	PD4preExerciseSubset	0.006	less2	RP5-857K21.4	ENSG00000230021	ENST00000440200	non-coding intronic	None
SRR10416928	1	565742	A	24252	24109	81	25	37	PD4preExerciseSubset	0.001	less2	RP5-857K21.4	ENSG00000230021	ENST00000440200	non-coding intronic	None
SRR10416928	1	566870	T	7656	13	38	12	7593	PD4preExerciseSubset	0.9918	over98	RP5-857K21.4	ENSG00000230021	ENST00000440200	non-coding intronic	None
SRR10416928	1	567606	A	26980	26799	3	169	9	PD4preExerciseSubset	0.0063	less2	RP5-857K21.4	ENSG00000230021	ENST00000440200	non-coding intronic	None
SRR10416928	1	567726	T	61305	49	557	23	60676	PD4preExerciseSubset	0.9897	over98	RP5-857K21.4	ENSG00000230021	ENST00000440200	non-coding intronic	None
SRR10416928	1	567753	A	46300	45924	131	195	50	PD4preExerciseSubset	0.0042	less2	RP5-857K21.4	ENSG00000230021	ENST00000440200	non-coding intronic	None
SRR10416928	1	567861	T	17700	13	25	2	17660	PD4preExerciseSubset	0.9977	over98	RP5-857K21.4	ENSG00000230021	ENST00000440200	non-coding intronic	None
SRR10416928	1	568024	A	4446	4362	21	55	8	PD4preExerciseSubset	0.0124	less2	RP5-857K21.4	ENSG00000230021	ENST00000440200	non-coding intronic	None
SRR10416928	1	568322	A	19425	19217	9	163	36	PD4preExerciseSubset	0.0084	less2	RP5-857K21.4	ENSG00000230021	ENST00000440200	non-coding intronic	None
SRR10416928	1	569167	T	31729	14	145	53	31517	PD4preExerciseSubset	0.9933	over98	RP5-857K21.4	ENSG00000230021	ENST00000440200	non-coding intronic	None
SRR10416928	1	569770	A	3577	3542	3	26	6	PD4preExerciseSubset	0.0073	less2	RP5-857K21.4	ENSG00000230021	ENST00000440200	non-coding intronic	None
SRR10416928	1	570247	T	9857	4	10	5	9838	PD4preExerciseSubset	0.9981	over98	RP5-857K21.4	ENSG00000230021	ENST00000440200	non-coding intronic	None
SRR10416928	1	64114204	T	488	0	1	12	475	PD4preExerciseSubset	0.9734	editing	PGM1	ENSG00000079739	ENST00000371083	coding	R>R
SRR10416928	1	201012564	A	461	458	2	0	1	PD4preExerciseSubset	0	less2	RP11-168O16.2	ENSG00000234132	ENST00000415359	3downstream	None
SRR10416928	1	227171831	T	399	0	1	61	337	PD4preExerciseSubset	0.8446	editing	ADCK3	ENSG00000163050	ENST00000478406	non-coding	None
SRR10416928	1	229569803	A	229434	228455	160	570	249	PD4preExerciseSubset	0.0025	less2	ACTA1	ENSG00000143632	ENST00000366684	5utr	None
SRR10416928	2	132021492	A	426	413	1	11	1	PD4preExerciseSubset	0.0258	editing	PLEKHB2	ENSG00000115762	ENST00000303908	intronic	None
SRR10416928	2	152394468	A	2027	2025	0	0	2	PD4preExerciseSubset	0	less2	NEB	ENSG00000183091	ENST00000172853	coding	M>T
SRR10416928	2	174090328	A	246	243	0	2	1	PD4preExerciseSubset	0.0081	less2	MLK7-AS1	ENSG00000238133	ENST00000422703	non-coding intronic	None
SRR10416928	3	15780096	A	380	379	0	1	0	PD4preExerciseSubset	0.0026	less2	ANKRD28	ENSG00000206560	ENST00000383777	intronic	None
SRR10416928	3	47953294	A	264	264	0	0	0	PD4preExerciseSubset	0	less2	MAP4	ENSG00000047849	ENST00000360240	intronic	None
SRR10416928	3	69157153	T	211	0	0	0	211	PD4preExerciseSubset	1	over98	ARL6IP5	ENSG00000144746	ENST00000478935	3downstream	None
SRR10416928	3	161147099	A	315	310	1	3	1	PD4preExerciseSubset	0.0095	less2	RP11-3P17.4	ENSG00000240567	ENST00000473595	non-coding intronic	None
SRR10416928	4	109543131	A	306	251	52	3	0	PD4preExerciseSubset	0.0098	less2	RPL34	ENSG00000109475	ENST00000504231	5upstream	None
SRR10416928	5	130500890	A	371	253	116	2	0	PD4preExerciseSubset	0.0054	less2	HINT1	ENSG00000169567	ENST00000506207	non-coding intronic	None
SRR10416928	5	134262531	T	1241	0	7	1	1233	PD4preExerciseSubset	0.9936	over98	PCBD2	ENSG00000132570	ENST00000254908	intronic	None
SRR10416928	5	134263377	A	464	449	1	14	0	PD4preExerciseSubset	0.0302	editing	PCBD2	ENSG00000132570	ENST00000254908	intronic	None
SRR10416928	6	80663304	T	205	1	3	0	201	PD4preExerciseSubset	0.9805	over98	GAPDHP63	ENSG00000218582	ENST00000405405	non-coding	None
SRR10416928	6	118320262	A	185	183	0	2	0	PD4preExerciseSubset	0.0108	less2	SLC35F1	ENSG00000196376	ENST00000360388	intronic	None
SRR10416928	6	153603680	T	296	1	0	0	295	PD4preExerciseSubset	0.9966	over98	AL590867.1	ENSG00000213121	ENST00000392385	intronic	None
SRR10416928	6	153603693	T	309	0	6	1	302	PD4preExerciseSubset	0.9773	editing	AL590867.1	ENSG00000213121	ENST00000392385	intronic	None
SRR10416928	7	56160599	A	330	329	0	0	1	PD4preExerciseSubset	0	less2	PHKG1	ENSG00000164776	ENST00000446428	5utr	None
SRR10416928	7	132720385	A	707	702	1	4	0	PD4preExerciseSubset	0.0057	less2	CHCHD3	ENSG00000106554	ENST00000476546	non-coding intronic	None
SRR10416928	12	41757490	A	4586	4560	6	16	4	PD4preExerciseSubset	0.0035	less2	PDZRN4	ENSG00000165966	ENST00000402685	intronic	None
SRR10416928	12	102064118	T	7458	4	7446	1	7	PD4preExerciseSubset	0.0009	less2	MYBPC1	ENSG00000196091	ENST00000550501	non-coding intronic	None
SRR10416928	12	110719095	T	1194	2	1	0	1191	PD4preExerciseSubset	0.9975	over98	ATP2A2	ENSG00000174437	ENST00000377685	5upstream	None
SRR10416928	12	110778784	T	1743	3	1	68	1671	PD4preExerciseSubset	0.9587	editing	ATP2A2	ENSG00000174437	ENST00000308664	coding	D>D
SRR10416928	13	55014973	T	194	0	0	0	194	PD4preExerciseSubset	1	over98	RPL13AP25	ENSG00000136149	ENST00000484130	non-coding	None
SRR10416928	14	32954103	A	419	416	1	0	2	PD4preExerciseSubset	0	less2	AKAP6	ENSG00000151320	ENST00000280979	intronic	None
SRR10416928	14	50053537	A	462	458	0	4	0	PD4preExerciseSubset	0.0087	less2	RPS29	ENSG00000213741	ENST00000557111	non-coding intronic	None
SRR10416928	14	66479664	T	886	1	2	0	883	PD4preExerciseSubset	0.9966	over98	AL391261.1	ENSG00000238876	ENST00000458915	5upstream	None
SRR10416928	15	42707216	A	216	198	18	0	0	PD4preExerciseSubset	0	less2	ZNF106	ENSG00000103994	ENST00000263805	3utr	None
SRR10416928	17	10297674	A	1772	1768	1	3	0	PD4preExerciseSubset	0.0017	less2	RP11-799N11.1	ENSG00000272736	ENST00000399342	non-coding intronic	None
SRR10416928	17	10355621	T	2578	11	8	2	2557	PD4preExerciseSubset	0.9919	over98	RP11-799N11.1	ENSG00000272736	ENST00000581304	non-coding intronic	None
SRR10416928	17	10404808	A	4995	4973	8	6	8	PD4preExerciseSubset	0.0012	less2	RP11-799N11.1	ENSG00000272736	ENST00000581304	non-coding intronic	None
SRR10416928	17	10412941	A	1585	1581	0	1	3	PD4preExerciseSubset	0.0006	less2	RP11-799N11.1	ENSG00000272736	ENST00000581304	non-coding intronic	None
SRR10416928	17	29361475	A	319	314	0	5	0	PD4preExerciseSubset	0.0157	less2	RP11-848P1.9	ENSG00000266865	ENST00000580190	non-coding intronic	None
SRR10416928	17	51183586	T	1013	7	2	0	1004	PD4preExerciseSubset	0.9911	over98	RP11-750B16.1	ENSG00000262902	ENST00000574371	non-coding	None
SRR10416928	18	45379664	A	1364	1361	1	0	2	PD4preExerciseSubset	0	less2	SMAD2	ENSG00000175387	ENST00000591214	intronic	None
SRR10416928	18	45379673	A	1658	1655	0	1	2	PD4preExerciseSubset	0.0006	less2	SMAD2	ENSG00000175387	ENST00000262160	intronic	None
SRR10416928	19	12754188	T	266	0	1	0	265	PD4preExerciseSubset	0.9962	over98	CTD-2192J16.22	ENSG00000269242	ENST00000597692	3downstream	None
SRR10416928	X	39646900	A	408	405	0	2	1	PD4preExerciseSubset	0.0049	less2	RN7SL732P	ENSG00000264618	ENST00000581157	5upstream	None
SRR10416936	1	564714	A	15342	15255	4	68	15	PD4preExerciseSubset	0.0044	less2	RP5-857K21.4	ENSG00000230021	ENST00000440200	non-coding intronic	None
SRR10416936	1	565079	A	33357	33227	27	78	25	PD4preExerciseSubset	0.0023	less2	RP5-857K21.4	ENSG00000230021	ENST00000440200	non-coding intronic	None
SRR10416936	1	565136	T	17526	5	124	13	17384	PD4preExerciseSubset	0.9919	over98	RP5-857K21.4	ENSG00000230021	ENST00000440200	non-coding intronic	None
SRR10416936	1	565586	A	10432	10337	0	89	6	PD4preExerciseSubset	0.0085	less2	RP5-857K21.4	ENSG00000230021	ENST00000440200	non-coding intronic	None
SRR10416936	1	565742	A	28417	28239	83	46	49	PD4preExerciseSubset	0.0016	less2	RP5-857K21.4	ENSG00000230021	ENST00000440200	non-coding intronic	None
SRR10416936	1	566870	T	7089	15	53	3	7018	PD4preExerciseSubset	0.99	over98	RP5-857K21.4	ENSG00000230021	ENST00000440200	non-coding intronic	None
SRR10416936	1	567606	A	23354	23192	0	156	5	PD4preExerciseSubset	0.0067	less2	RP5-857K21.4	ENSG00000230021	ENST00000440200	non-coding intronic	None
SRR10416936	1	567726	T	55860	44	593	16	55207	PD4preExerciseSubset	0.9883	over98	RP5-857K21.4	ENSG00000230021	ENST00000440200	non-coding intronic	None
SRR10416936	1	567753	A	45692	45351	68	220	53	PD4preExerciseSubset	0.0048	less2	RP5-857K21.4	ENSG00000230021	ENST00000440200	non-coding intronic	None
SRR10416936	1	567861	T	7260	14	7208	1	37	PD4preExerciseSubset	0.0051	less2	RP5-857K21.4	ENSG00000230021	ENST00000440200	non-coding intronic	None
SRR10416936	1	568024	A	6814	6717	31	61	5	PD4preExerciseSubset	0.009	less2	RP5-857K21.4	ENSG00000230021	ENST00000440200	non-coding intronic	None
SRR10416936	1	568322	A	20004	19761	1	200	42	PD4preExerciseSubset	0.01	less2	RP5-857K21.4	ENSG00000230021	ENST00000440200	non-coding intronic	None
SRR10416936	1	569167	T	35770	16	134	51	35569	PD4preExerciseSubset	0.9944	over98	RP5-857K21.4	ENSG00000230021	ENST00000440200	non-coding intronic	None
SRR10416936	1	569770	A	4800	4760	2	35	3	PD4preExerciseSubset	0.0073	less2	RP5-857K21.4	ENSG00000230021	ENST00000440200	non-coding intronic	None
SRR10416936	1	570247	T	5990	8	7	1	5974	PD4preExerciseSubset	0.9973	over98	RP5-857K21.4	ENSG00000230021	ENST00000440200	non-coding intronic	None
SRR10416936	1	64114204	T	701	0	2	2	697	PD4preExerciseSubset	0.9943	over98	PGM1	ENSG00000079739	ENST00000371083	coding	R>R
SRR10416936	1	201012564	A	618	618	0	0	0	PD4preExerciseSubset	0	less2	RP11-168O16.2	ENSG00000234132	ENST00000415359	3downstream	None
SRR10416936	1	227171831	T	530	1	0	6	523	PD4preExerciseSubset	0.9868	over98	ADCK3	ENSG00000163050	ENST00000478406	non-coding	None
SRR10416936	1	229569803	A	345046	540	4	344461	41	PD4preExerciseSubset	0.9983	over98	ACTA1	ENSG00000143632	ENST00000366684	5utr	None
SRR10416936	2	132021492	A	555	542	0	12	1	PD4preExerciseSubset	0.0216	editing	PLEKHB2	ENSG00000115762	ENST00000303908	intronic	None
SRR10416936	2	152394468	A	3091	3078	2	5	6	PD4preExerciseSubset	0.0016	less2	NEB	ENSG00000183091	ENST00000172853	coding	M>T
SRR10416936	2	174090328	A	263	218	44	1	0	PD4preExerciseSubset	0.0038	less2	MLK7-AS1	ENSG00000238133	ENST00000422703	non-coding intronic	None
SRR10416936	3	15780096	A	276	275	0	1	0	PD4preExerciseSubset	0.0036	less2	ANKRD28	ENSG00000206560	ENST00000383777	intronic	None
SRR10416936	3	47953294	A	258	168	90	0	0	PD4preExerciseSubset	0	less2	MAP4	ENSG00000047849	ENST00000360240	intronic	None
SRR10416936	3	69157153	T	249	0	146	0	103	PD4preExerciseSubset	0.4137	editing	ARL6IP5	ENSG00000144746	ENST00000478935	3downstream	None
SRR10416936	3	161147099	A	413	409	3	1	0	PD4preExerciseSubset	0.0024	less2	RP11-3P17.4	ENSG00000240567	ENST00000473595	non-coding intronic	None
SRR10416936	4	109543131	A	435	432	1	1	1	PD4preExerciseSubset	0.0023	less2	RPL34	ENSG00000109475	ENST00000504231	5upstream	None
SRR10416936	5	130500890	A	534	524	9	1	0	PD4preExerciseSubset	0.0019	less2	HINT1	ENSG00000169567	ENST00000506207	non-coding intronic	None
SRR10416936	5	134262531	T	1250	0	6	2	1242	PD4preExerciseSubset	0.9936	over98	PCBD2	ENSG00000132570	ENST00000254908	intronic	None
SRR10416936	5	134263377	A	417	397	1	19	0	PD4preExerciseSubset	0.0456	editing	PCBD2	ENSG00000132570	ENST00000254908	intronic	None
SRR10416936	6	80663304	T	258	0	3	0	255	PD4preExerciseSubset	0.9884	over98	GAPDHP63	ENSG00000218582	ENST00000405405	non-coding	None
SRR10416936	6	118320262	A	237	235	1	0	1	PD4preExerciseSubset	0	less2	SLC35F1	ENSG00000196376	ENST00000360388	intronic	None
SRR10416936	6	153603680	T	354	0	0	0	354	PD4preExerciseSubset	1	over98	AL590867.1	ENSG00000213121	ENST00000392385	intronic	None
SRR10416936	6	153603693	T	373	0	3	0	370	PD4preExerciseSubset	0.992	over98	AL590867.1	ENSG00000213121	ENST00000392385	intronic	None
SRR10416936	7	56160599	A	311	203	1	103	4	PD4preExerciseSubset	0.3312	editing	PHKG1	ENSG00000164776	ENST00000446428	5utr	None
SRR10416936	7	132720385	A	971	966	1	3	1	PD4preExerciseSubset	0.0031	less2	CHCHD3	ENSG00000106554	ENST00000476546	non-coding intronic	None
SRR10416936	12	41757490	A	4050	4034	2	8	6	PD4preExerciseSubset	0.002	less2	PDZRN4	ENSG00000165966	ENST00000402685	intronic	None
SRR10416936	12	102064118	T	12655	12	12626	0	17	PD4preExerciseSubset	0.0013	less2	MYBPC1	ENSG00000196091	ENST00000550501	non-coding intronic	None
SRR10416936	12	110719095	T	1556	2	6	1	1547	PD4preExerciseSubset	0.9942	over98	ATP2A2	ENSG00000174437	ENST00000377685	5upstream	None
SRR10416936	12	110778784	T	1753	0	3	259	1491	PD4preExerciseSubset	0.8505	editing	ATP2A2	ENSG00000174437	ENST00000308664	coding	D>D
SRR10416936	13	55014973	T	336	2	0	0	334	PD4preExerciseSubset	0.994	over98	RPL13AP25	ENSG00000136149	ENST00000484130	non-coding	None
SRR10416936	14	32954103	A	442	441	0	1	0	PD4preExerciseSubset	0.0023	less2	AKAP6	ENSG00000151320	ENST00000280979	intronic	None
SRR10416936	14	50053537	A	337	331	0	6	0	PD4preExerciseSubset	0.0178	less2	RPS29	ENSG00000213741	ENST00000557111	non-coding intronic	None
SRR10416936	14	66479664	T	1240	2	5	0	1233	PD4preExerciseSubset	0.9944	over98	AL391261.1	ENSG00000238876	ENST00000458915	5upstream	None
SRR10416936	15	42707216	A	162	152	8	1	1	PD4preExerciseSubset	0.0062	less2	ZNF106	ENSG00000103994	ENST00000263805	3utr	None
SRR10416936	17	10297674	A	2569	2561	2	4	2	PD4preExerciseSubset	0.0016	less2	RP11-799N11.1	ENSG00000272736	ENST00000399342	non-coding intronic	None
SRR10416936	17	10355621	T	3386	15	5	6	3360	PD4preExerciseSubset	0.9923	over98	RP11-799N11.1	ENSG00000272736	ENST00000581304	non-coding intronic	None
SRR10416936	17	10404808	A	6452	6424	8	12	8	PD4preExerciseSubset	0.0019	less2	RP11-799N11.1	ENSG00000272736	ENST00000581304	non-coding intronic	None
SRR10416936	17	10412941	A	2027	2020	0	3	4	PD4preExerciseSubset	0.0015	less2	RP11-799N11.1	ENSG00000272736	ENST00000581304	non-coding intronic	None
SRR10416936	17	29361475	A	477	476	1	0	0	PD4preExerciseSubset	0	less2	RP11-848P1.9	ENSG00000266865	ENST00000580190	non-coding intronic	None
SRR10416936	17	51183586	T	1029	5	1019	1	4	PD4preExerciseSubset	0.0039	less2	RP11-750B16.1	ENSG00000262902	ENST00000574371	non-coding	None
SRR10416936	18	45379664	A	1418	1415	0	1	2	PD4preExerciseSubset	0.0007	less2	SMAD2	ENSG00000175387	ENST00000591214	intronic	None
SRR10416936	18	45379673	A	1678	1669	0	2	7	PD4preExerciseSubset	0.0012	less2	SMAD2	ENSG00000175387	ENST00000262160	intronic	None
SRR10416936	19	12754188	T	441	0	5	0	436	PD4preExerciseSubset	0.9887	over98	CTD-2192J16.22	ENSG00000269242	ENST00000597692	3downstream	None
SRR10416936	X	39646900	A	616	611	0	3	2	PD4preExerciseSubset	0.0049	less2	RN7SL732P	ENSG00000264618	ENST00000581157	5upstream	None
SRR10416940	1	564714	A	10146	10082	2	44	18	PD4preExerciseSubset	0.0043	less2	RP5-857K21.4	ENSG00000230021	ENST00000440200	non-coding intronic	None
SRR10416940	1	565079	A	27358	27262	12	58	26	PD4preExerciseSubset	0.0021	less2	RP5-857K21.4	ENSG00000230021	ENST00000440200	non-coding intronic	None
SRR10416940	1	565136	T	16202	24	112	15	16051	PD4preExerciseSubset	0.9907	over98	RP5-857K21.4	ENSG00000230021	ENST00000440200	non-coding intronic	None
SRR10416940	1	565586	A	10093	10008	0	82	3	PD4preExerciseSubset	0.0081	less2	RP5-857K21.4	ENSG00000230021	ENST00000440200	non-coding intronic	None
SRR10416940	1	565742	A	18292	18150	94	17	31	PD4preExerciseSubset	0.0009	less2	RP5-857K21.4	ENSG00000230021	ENST00000440200	non-coding intronic	None
SRR10416940	1	566870	T	6377	8	39	4	6326	PD4preExerciseSubset	0.992	over98	RP5-857K21.4	ENSG00000230021	ENST00000440200	non-coding intronic	None
SRR10416940	1	567606	A	21091	20971	0	107	13	PD4preExerciseSubset	0.0051	less2	RP5-857K21.4	ENSG00000230021	ENST00000440200	non-coding intronic	None
SRR10416940	1	567726	T	59030	70	585	20	58355	PD4preExerciseSubset	0.9886	over98	RP5-857K21.4	ENSG00000230021	ENST00000440200	non-coding intronic	None
SRR10416940	1	567753	A	43866	43484	151	179	52	PD4preExerciseSubset	0.0041	less2	RP5-857K21.4	ENSG00000230021	ENST00000440200	non-coding intronic	None
SRR10416940	1	567861	T	13980	10	13	1	13956	PD4preExerciseSubset	0.9983	over98	RP5-857K21.4	ENSG00000230021	ENST00000440200	non-coding intronic	None
SRR10416940	1	568024	A	2520	2456	24	36	4	PD4preExerciseSubset	0.0143	less2	RP5-857K21.4	ENSG00000230021	ENST00000440200	non-coding intronic	None
SRR10416940	1	568322	A	21430	21196	7	193	34	PD4preExerciseSubset	0.009	less2	RP5-857K21.4	ENSG00000230021	ENST00000440200	non-coding intronic	None
SRR10416940	1	569167	T	25605	11	107	55	25432	PD4preExerciseSubset	0.9932	over98	RP5-857K21.4	ENSG00000230021	ENST00000440200	non-coding intronic	None
SRR10416940	1	569770	A	2556	2535	3	14	4	PD4preExerciseSubset	0.0055	less2	RP5-857K21.4	ENSG00000230021	ENST00000440200	non-coding intronic	None
SRR10416940	1	570247	T	8741	23	8696	3	19	PD4preExerciseSubset	0.0022	less2	RP5-857K21.4	ENSG00000230021	ENST00000440200	non-coding intronic	None
SRR10416940	1	64114204	T	330	2	0	120	208	PD4preExerciseSubset	0.6303	editing	PGM1	ENSG00000079739	ENST00000371083	coding	R>R
SRR10416940	1	201012564	A	380	215	162	3	0	PD4preExerciseSubset	0.0079	less2	RP11-168O16.2	ENSG00000234132	ENST00000415359	3downstream	None
SRR10416940	1	227171831	T	593	1	1	155	436	PD4preExerciseSubset	0.7352	editing	ADCK3	ENSG00000163050	ENST00000478406	non-coding	None
SRR10416940	1	229569803	A	227592	226552	183	611	246	PD4preExerciseSubset	0.0027	less2	ACTA1	ENSG00000143632	ENST00000366684	5utr	None
SRR10416940	2	132021492	A	385	378	2	4	1	PD4preExerciseSubset	0.0104	less2	PLEKHB2	ENSG00000115762	ENST00000303908	intronic	None
SRR10416940	2	152394468	A	2061	1474	583	2	2	PD4preExerciseSubset	0.001	less2	NEB	ENSG00000183091	ENST00000172853	coding	M>T
SRR10416940	2	174090328	A	282	282	0	0	0	PD4preExerciseSubset	0	less2	MLK7-AS1	ENSG00000238133	ENST00000422703	non-coding intronic	None
SRR10416940	3	15780096	A	308	307	0	1	0	PD4preExerciseSubset	0.0032	less2	ANKRD28	ENSG00000206560	ENST00000383777	intronic	None
SRR10416940	3	47953294	A	340	339	0	0	1	PD4preExerciseSubset	0	less2	MAP4	ENSG00000047849	ENST00000360240	intronic	None
SRR10416940	3	69157153	T	228	0	0	1	227	PD4preExerciseSubset	0.9956	over98	ARL6IP5	ENSG00000144746	ENST00000478935	3downstream	None
SRR10416940	3	161147099	A	340	337	2	1	0	PD4preExerciseSubset	0.0029	less2	RP11-3P17.4	ENSG00000240567	ENST00000473595	non-coding intronic	None
SRR10416940	4	109543131	A	386	385	0	1	0	PD4preExerciseSubset	0.0026	less2	RPL34	ENSG00000109475	ENST00000504231	5upstream	None
SRR10416940	5	130500890	A	518	512	4	0	2	PD4preExerciseSubset	0	less2	HINT1	ENSG00000169567	ENST00000506207	non-coding intronic	None
SRR10416940	5	134262531	T	1129	1	1	2	1125	PD4preExerciseSubset	0.9965	over98	PCBD2	ENSG00000132570	ENST00000254908	intronic	None
SRR10416940	5	134263377	A	517	505	1	11	0	PD4preExerciseSubset	0.0213	editing	PCBD2	ENSG00000132570	ENST00000254908	intronic	None
SRR10416940	6	80663304	T	199	0	2	0	197	PD4preExerciseSubset	0.9899	over98	GAPDHP63	ENSG00000218582	ENST00000405405	non-coding	None
SRR10416940	6	118320262	A	199	196	1	0	2	PD4preExerciseSubset	0	less2	SLC35F1	ENSG00000196376	ENST00000360388	intronic	None
SRR10416940	6	153603680	T	286	0	0	0	286	PD4preExerciseSubset	1	over98	AL590867.1	ENSG00000213121	ENST00000392385	intronic	None
SRR10416940	6	153603693	T	297	0	4	0	293	PD4preExerciseSubset	0.9865	over98	AL590867.1	ENSG00000213121	ENST00000392385	intronic	None
SRR10416940	7	56160599	A	307	307	0	0	0	PD4preExerciseSubset	0	less2	PHKG1	ENSG00000164776	ENST00000446428	5utr	None
SRR10416940	7	132720385	A	671	670	0	1	0	PD4preExerciseSubset	0.0015	less2	CHCHD3	ENSG00000106554	ENST00000476546	non-coding intronic	None
SRR10416940	12	41757490	A	3677	3652	4	13	8	PD4preExerciseSubset	0.0035	less2	PDZRN4	ENSG00000165966	ENST00000402685	intronic	None
SRR10416940	12	102064118	T	8352	15	8328	1	8	PD4preExerciseSubset	0.001	less2	MYBPC1	ENSG00000196091	ENST00000550501	non-coding intronic	None
SRR10416940	12	110719095	T	1467	2	4	2	1459	PD4preExerciseSubset	0.9945	over98	ATP2A2	ENSG00000174437	ENST00000377685	5upstream	None
SRR10416940	12	110778784	T	2001	2	4	358	1637	PD4preExerciseSubset	0.8181	editing	ATP2A2	ENSG00000174437	ENST00000308664	coding	D>D
SRR10416940	13	55014973	T	171	3	0	0	168	PD4preExerciseSubset	0.9825	over98	RPL13AP25	ENSG00000136149	ENST00000484130	non-coding	None
SRR10416940	14	32954103	A	241	240	0	1	0	PD4preExerciseSubset	0.0041	less2	AKAP6	ENSG00000151320	ENST00000280979	intronic	None
SRR10416940	14	50053537	A	482	477	0	3	2	PD4preExerciseSubset	0.0062	less2	RPS29	ENSG00000213741	ENST00000557111	non-coding intronic	None
SRR10416940	14	66479664	T	917	3	5	0	909	PD4preExerciseSubset	0.9913	over98	AL391261.1	ENSG00000238876	ENST00000458915	5upstream	None
SRR10416940	15	42707216	A	374	373	1	0	0	PD4preExerciseSubset	0	less2	ZNF106	ENSG00000103994	ENST00000263805	3utr	None
SRR10416940	17	10297674	A	1837	1825	9	3	0	PD4preExerciseSubset	0.0016	less2	RP11-799N11.1	ENSG00000272736	ENST00000399342	non-coding intronic	None
SRR10416940	17	10355621	T	2634	12	10	1	2611	PD4preExerciseSubset	0.9913	over98	RP11-799N11.1	ENSG00000272736	ENST00000581304	non-coding intronic	None
SRR10416940	17	10404808	A	5722	5699	4	13	6	PD4preExerciseSubset	0.0023	less2	RP11-799N11.1	ENSG00000272736	ENST00000581304	non-coding intronic	None
SRR10416940	17	10412941	A	1773	1762	1	4	6	PD4preExerciseSubset	0.0023	less2	RP11-799N11.1	ENSG00000272736	ENST00000581304	non-coding intronic	None
SRR10416940	17	29361475	A	290	289	1	0	0	PD4preExerciseSubset	0	less2	RP11-848P1.9	ENSG00000266865	ENST00000580190	non-coding intronic	None
SRR10416940	17	51183586	T	10422	14	15	6	10387	PD4preExerciseSubset	0.9966	over98	RP11-750B16.1	ENSG00000262902	ENST00000574371	non-coding	None
SRR10416940	18	45379664	A	1992	1984	3	3	2	PD4preExerciseSubset	0.0015	less2	SMAD2	ENSG00000175387	ENST00000591214	intronic	None
SRR10416940	18	45379673	A	2329	2321	1	4	3	PD4preExerciseSubset	0.0017	less2	SMAD2	ENSG00000175387	ENST00000262160	intronic	None
SRR10416940	19	12754188	T	249	0	1	0	248	PD4preExerciseSubset	0.996	over98	CTD-2192J16.22	ENSG00000269242	ENST00000597692	3downstream	None
SRR10416940	X	39646900	A	466	460	0	4	2	PD4preExerciseSubset	0.0086	less2	RN7SL732P	ENSG00000264618	ENST00000581157	5upstream	None
SRR10416944	1	564714	A	16800	16695	5	73	27	PD4preExerciseSubset	0.0043	less2	RP5-857K21.4	ENSG00000230021	ENST00000440200	non-coding intronic	None
SRR10416944	1	565079	A	39872	39712	26	94	40	PD4preExerciseSubset	0.0024	less2	RP5-857K21.4	ENSG00000230021	ENST00000440200	non-coding intronic	None
SRR10416944	1	565136	T	23637	16	193	2	23426	PD4preExerciseSubset	0.9911	over98	RP5-857K21.4	ENSG00000230021	ENST00000440200	non-coding intronic	None
SRR10416944	1	565586	A	14177	14080	0	92	5	PD4preExerciseSubset	0.0065	less2	RP5-857K21.4	ENSG00000230021	ENST00000440200	non-coding intronic	None
SRR10416944	1	565742	A	30509	30336	98	45	30	PD4preExerciseSubset	0.0015	less2	RP5-857K21.4	ENSG00000230021	ENST00000440200	non-coding intronic	None
SRR10416944	1	566870	T	5698	4	64	1	5629	PD4preExerciseSubset	0.9879	over98	RP5-857K21.4	ENSG00000230021	ENST00000440200	non-coding intronic	None
SRR10416944	1	567606	A	23455	23308	0	134	12	PD4preExerciseSubset	0.0057	less2	RP5-857K21.4	ENSG00000230021	ENST00000440200	non-coding intronic	None
SRR10416944	1	567726	T	58088	49	625	7	57407	PD4preExerciseSubset	0.9883	over98	RP5-857K21.4	ENSG00000230021	ENST00000440200	non-coding intronic	None
SRR10416944	1	567753	A	44497	44179	98	193	27	PD4preExerciseSubset	0.0043	less2	RP5-857K21.4	ENSG00000230021	ENST00000440200	non-coding intronic	None
SRR10416944	1	567861	T	18894	22	18	6	18847	PD4preExerciseSubset	0.9975	over98	RP5-857K21.4	ENSG00000230021	ENST00000440200	non-coding intronic	None
SRR10416944	1	568024	A	10887	10708	63	101	15	PD4preExerciseSubset	0.0093	less2	RP5-857K21.4	ENSG00000230021	ENST00000440200	non-coding intronic	None
SRR10416944	1	568322	A	18717	18479	2	210	26	PD4preExerciseSubset	0.0112	less2	RP5-857K21.4	ENSG00000230021	ENST00000440200	non-coding intronic	None
SRR10416944	1	569167	T	29757	15	140	54	29548	PD4preExerciseSubset	0.993	over98	RP5-857K21.4	ENSG00000230021	ENST00000440200	non-coding intronic	None
SRR10416944	1	569770	A	4392	4355	1	33	3	PD4preExerciseSubset	0.0075	less2	RP5-857K21.4	ENSG00000230021	ENST00000440200	non-coding intronic	None
SRR10416944	1	570247	T	4602	15	4520	0	67	PD4preExerciseSubset	0.0146	less2	RP5-857K21.4	ENSG00000230021	ENST00000440200	non-coding intronic	None
SRR10416944	1	64114204	T	674	3	1	1	669	PD4preExerciseSubset	0.9926	over98	PGM1	ENSG00000079739	ENST00000371083	coding	R>R
SRR10416944	1	201012564	A	527	526	0	1	0	PD4preExerciseSubset	0.0019	less2	RP11-168O16.2	ENSG00000234132	ENST00000415359	3downstream	None
SRR10416944	1	227171831	T	662	0	2	83	577	PD4preExerciseSubset	0.8716	editing	ADCK3	ENSG00000163050	ENST00000478406	non-coding	None
SRR10416944	1	229569803	A	203789	95224	50	108404	111	PD4preExerciseSubset	0.5319	editing	ACTA1	ENSG00000143632	ENST00000366684	5utr	None
SRR10416944	2	132021492	A	425	414	0	10	1	PD4preExerciseSubset	0.0235	editing	PLEKHB2	ENSG00000115762	ENST00000303908	intronic	None
SRR10416944	2	152394468	A	2247	2168	73	1	5	PD4preExerciseSubset	0.0004	less2	NEB	ENSG00000183091	ENST00000172853	coding	M>T
SRR10416944	2	174090328	A	210	210	0	0	0	PD4preExerciseSubset	0	less2	MLK7-AS1	ENSG00000238133	ENST00000422703	non-coding intronic	None
SRR10416944	3	15780096	A	197	197	0	0	0	PD4preExerciseSubset	0	less2	ANKRD28	ENSG00000206560	ENST00000383777	intronic	None
SRR10416944	3	47953294	A	286	286	0	0	0	PD4preExerciseSubset	0	less2	MAP4	ENSG00000047849	ENST00000360240	intronic	None
SRR10416944	3	69157153	T	286	0	0	0	286	PD4preExerciseSubset	1	over98	ARL6IP5	ENSG00000144746	ENST00000478935	3downstream	None
SRR10416944	3	161147099	A	403	400	2	1	0	PD4preExerciseSubset	0.0025	less2	RP11-3P17.4	ENSG00000240567	ENST00000473595	non-coding intronic	None
SRR10416944	4	109543131	A	386	386	0	0	0	PD4preExerciseSubset	0	less2	RPL34	ENSG00000109475	ENST00000504231	5upstream	None
SRR10416944	5	130500890	A	491	485	6	0	0	PD4preExerciseSubset	0	less2	HINT1	ENSG00000169567	ENST00000506207	non-coding intronic	None
SRR10416944	5	134262531	T	1205	1	8	0	1196	PD4preExerciseSubset	0.9925	over98	PCBD2	ENSG00000132570	ENST00000254908	intronic	None
SRR10416944	5	134263377	A	390	374	0	16	0	PD4preExerciseSubset	0.041	editing	PCBD2	ENSG00000132570	ENST00000254908	intronic	None
SRR10416944	6	80663304	T	170	1	2	0	167	PD4preExerciseSubset	0.9824	over98	GAPDHP63	ENSG00000218582	ENST00000405405	non-coding	None
SRR10416944	6	118320262	A	278	273	1	2	2	PD4preExerciseSubset	0.0072	less2	SLC35F1	ENSG00000196376	ENST00000360388	intronic	None
SRR10416944	6	153603680	T	283	0	1	1	281	PD4preExerciseSubset	0.9929	over98	AL590867.1	ENSG00000213121	ENST00000392385	intronic	None
SRR10416944	6	153603693	T	297	0	1	0	296	PD4preExerciseSubset	0.9966	over98	AL590867.1	ENSG00000213121	ENST00000392385	intronic	None
SRR10416944	7	56160599	A	352	352	0	0	0	PD4preExerciseSubset	0	less2	PHKG1	ENSG00000164776	ENST00000446428	5utr	None
SRR10416944	7	132720385	A	796	791	1	1	3	PD4preExerciseSubset	0.0013	less2	CHCHD3	ENSG00000106554	ENST00000476546	non-coding intronic	None
SRR10416944	12	41757490	A	4969	4943	4	13	9	PD4preExerciseSubset	0.0026	less2	PDZRN4	ENSG00000165966	ENST00000402685	intronic	None
SRR10416944	12	102064118	T	8902	14	8879	1	8	PD4preExerciseSubset	0.0009	less2	MYBPC1	ENSG00000196091	ENST00000550501	non-coding intronic	None
SRR10416944	12	110719095	T	1511	3	2	1	1505	PD4preExerciseSubset	0.996	over98	ATP2A2	ENSG00000174437	ENST00000377685	5upstream	None
SRR10416944	12	110778784	T	2053	0	2	181	1870	PD4preExerciseSubset	0.9109	editing	ATP2A2	ENSG00000174437	ENST00000308664	coding	D>D
SRR10416944	13	55014973	T	323	0	4	0	319	PD4preExerciseSubset	0.9876	over98	RPL13AP25	ENSG00000136149	ENST00000484130	non-coding	None
SRR10416944	14	32954103	A	388	385	1	2	0	PD4preExerciseSubset	0.0052	less2	AKAP6	ENSG00000151320	ENST00000280979	intronic	None
SRR10416944	14	50053537	A	305	301	0	4	0	PD4preExerciseSubset	0.0131	less2	RPS29	ENSG00000213741	ENST00000557111	non-coding intronic	None
SRR10416944	14	66479664	T	1029	5	2	0	1022	PD4preExerciseSubset	0.9932	over98	AL391261.1	ENSG00000238876	ENST00000458915	5upstream	None
SRR10416944	15	42707216	A	202	174	27	0	1	PD4preExerciseSubset	0	less2	ZNF106	ENSG00000103994	ENST00000263805	3utr	None
SRR10416944	17	10297674	A	2839	2827	5	5	2	PD4preExerciseSubset	0.0018	less2	RP11-799N11.1	ENSG00000272736	ENST00000399342	non-coding intronic	None
SRR10416944	17	10355621	T	3595	11	14	6	3564	PD4preExerciseSubset	0.9914	over98	RP11-799N11.1	ENSG00000272736	ENST00000581304	non-coding intronic	None
SRR10416944	17	10404808	A	10886	10851	10	11	14	PD4preExerciseSubset	0.001	less2	RP11-799N11.1	ENSG00000272736	ENST00000581304	non-coding intronic	None
SRR10416944	17	10412941	A	2313	2303	0	9	1	PD4preExerciseSubset	0.0039	less2	RP11-799N11.1	ENSG00000272736	ENST00000581304	non-coding intronic	None
SRR10416944	17	29361475	A	428	426	0	1	1	PD4preExerciseSubset	0.0023	less2	RP11-848P1.9	ENSG00000266865	ENST00000580190	non-coding intronic	None
SRR10416944	17	51183586	T	1263	4	9	0	1250	PD4preExerciseSubset	0.9897	over98	RP11-750B16.1	ENSG00000262902	ENST00000574371	non-coding	None
SRR10416944	18	45379664	A	1414	1410	0	3	1	PD4preExerciseSubset	0.0021	less2	SMAD2	ENSG00000175387	ENST00000591214	intronic	None
SRR10416944	18	45379673	A	1637	1631	1	4	1	PD4preExerciseSubset	0.0024	less2	SMAD2	ENSG00000175387	ENST00000262160	intronic	None
SRR10416944	19	12754188	T	370	0	4	0	366	PD4preExerciseSubset	0.9892	over98	CTD-2192J16.22	ENSG00000269242	ENST00000597692	3downstream	None
SRR10416944	X	39646900	A	561	559	1	1	0	PD4preExerciseSubset	0.0018	less2	RN7SL732P	ENSG00000264618	ENST00000581157	5upstream	None
SRR10416948	1	564714	A	9179	9119	2	42	16	PD5noExerciseSubset	0.0046	less2	RP5-857K21.4	ENSG00000230021	ENST00000440200	non-coding intronic	None
SRR10416948	1	565079	A	15952	15908	7	31	6	PD5noExerciseSubset	0.0019	less2	RP5-857K21.4	ENSG00000230021	ENST00000440200	non-coding intronic	None
SRR10416948	1	565136	T	9440	9	73	7	9351	PD5noExerciseSubset	0.9906	over98	RP5-857K21.4	ENSG00000230021	ENST00000440200	non-coding intronic	None
SRR10416948	1	565586	A	6533	6499	0	32	2	PD5noExerciseSubset	0.0049	less2	RP5-857K21.4	ENSG00000230021	ENST00000440200	non-coding intronic	None
SRR10416948	1	565742	A	13409	13328	51	19	11	PD5noExerciseSubset	0.0014	less2	RP5-857K21.4	ENSG00000230021	ENST00000440200	non-coding intronic	None
SRR10416948	1	566870	T	4169	10	35	1	4123	PD5noExerciseSubset	0.989	over98	RP5-857K21.4	ENSG00000230021	ENST00000440200	non-coding intronic	None
SRR10416948	1	567606	A	15966	15856	0	108	2	PD5noExerciseSubset	0.0068	less2	RP5-857K21.4	ENSG00000230021	ENST00000440200	non-coding intronic	None
SRR10416948	1	567726	T	45523	31	461	17	45014	PD5noExerciseSubset	0.9888	over98	RP5-857K21.4	ENSG00000230021	ENST00000440200	non-coding intronic	None
SRR10416948	1	567753	A	33939	33688	94	137	20	PD5noExerciseSubset	0.004	less2	RP5-857K21.4	ENSG00000230021	ENST00000440200	non-coding intronic	None
SRR10416948	1	567861	T	14184	15	23	0	14146	PD5noExerciseSubset	0.9973	over98	RP5-857K21.4	ENSG00000230021	ENST00000440200	non-coding intronic	None
SRR10416948	1	568024	A	3316	3252	22	38	4	PD5noExerciseSubset	0.0115	less2	RP5-857K21.4	ENSG00000230021	ENST00000440200	non-coding intronic	None
SRR10416948	1	568322	A	13043	12967	0	70	6	PD5noExerciseSubset	0.0054	less2	RP5-857K21.4	ENSG00000230021	ENST00000440200	non-coding intronic	None
SRR10416948	1	569167	T	17754	12	82	42	17618	PD5noExerciseSubset	0.9923	over98	RP5-857K21.4	ENSG00000230021	ENST00000440200	non-coding intronic	None
SRR10416948	1	569770	A	2248	2226	2	18	2	PD5noExerciseSubset	0.008	less2	RP5-857K21.4	ENSG00000230021	ENST00000440200	non-coding intronic	None
SRR10416948	1	570247	T	6578	4	10	1	6563	PD5noExerciseSubset	0.9977	over98	RP5-857K21.4	ENSG00000230021	ENST00000440200	non-coding intronic	None
SRR10416948	1	64114204	T	636	1	3	165	467	PD5noExerciseSubset	0.7343	editing	PGM1	ENSG00000079739	ENST00000371083	coding	R>R
SRR10416948	1	201012564	A	562	559	2	0	1	PD5noExerciseSubset	0	less2	RP11-168O16.2	ENSG00000234132	ENST00000415359	3downstream	None
SRR10416948	1	227171831	T	409	0	1	59	349	PD5noExerciseSubset	0.8533	editing	ADCK3	ENSG00000163050	ENST00000478406	non-coding	None
SRR10416948	1	229569803	A	321482	320014	175	926	367	PD5noExerciseSubset	0.0029	less2	ACTA1	ENSG00000143632	ENST00000366684	5utr	None
SRR10416948	2	132021492	A	553	534	1	16	2	PD5noExerciseSubset	0.0289	editing	PLEKHB2	ENSG00000115762	ENST00000303908	intronic	None
SRR10416948	2	152394468	A	2647	2638	0	2	7	PD5noExerciseSubset	0.0008	less2	NEB	ENSG00000183091	ENST00000172853	coding	M>T
SRR10416948	2	174090328	A	217	216	0	1	0	PD5noExerciseSubset	0.0046	less2	MLK7-AS1	ENSG00000238133	ENST00000422703	non-coding intronic	None
SRR10416948	3	15780096	A	186	185	0	1	0	PD5noExerciseSubset	0.0054	less2	ANKRD28	ENSG00000206560	ENST00000383777	intronic	None
SRR10416948	3	47953294	A	268	268	0	0	0	PD5noExerciseSubset	0	less2	MAP4	ENSG00000047849	ENST00000360240	intronic	None
SRR10416948	3	69157153	T	371	0	0	0	371	PD5noExerciseSubset	1	over98	ARL6IP5	ENSG00000144746	ENST00000478935	3downstream	None
SRR10416948	3	161147099	A	389	386	1	2	0	PD5noExerciseSubset	0.0051	less2	RP11-3P17.4	ENSG00000240567	ENST00000473595	non-coding intronic	None
SRR10416948	4	109543131	A	395	393	0	2	0	PD5noExerciseSubset	0.0051	less2	RPL34	ENSG00000109475	ENST00000504231	5upstream	None
SRR10416948	5	130500890	A	451	450	0	0	1	PD5noExerciseSubset	0	less2	HINT1	ENSG00000169567	ENST00000506207	non-coding intronic	None
SRR10416948	5	134262531	T	843	0	3	1	839	PD5noExerciseSubset	0.9953	over98	PCBD2	ENSG00000132570	ENST00000254908	intronic	None
SRR10416948	5	134263377	A	247	239	0	8	0	PD5noExerciseSubset	0.0324	editing	PCBD2	ENSG00000132570	ENST00000254908	intronic	None
SRR10416948	6	80663304	T	246	0	11	1	234	PD5noExerciseSubset	0.9512	editing	GAPDHP63	ENSG00000218582	ENST00000405405	non-coding	None
SRR10416948	6	118320262	A	266	264	0	1	1	PD5noExerciseSubset	0.0038	less2	SLC35F1	ENSG00000196376	ENST00000360388	intronic	None
SRR10416948	6	153603680	T	358	0	0	0	358	PD5noExerciseSubset	1	over98	AL590867.1	ENSG00000213121	ENST00000392385	intronic	None
SRR10416948	6	153603693	T	408	0	6	0	402	PD5noExerciseSubset	0.9853	over98	AL590867.1	ENSG00000213121	ENST00000392385	intronic	None
SRR10416948	7	56160599	A	441	441	0	0	0	PD5noExerciseSubset	0	less2	PHKG1	ENSG00000164776	ENST00000446428	5utr	None
SRR10416948	7	132720385	A	834	830	0	4	0	PD5noExerciseSubset	0.0048	less2	CHCHD3	ENSG00000106554	ENST00000476546	non-coding intronic	None
SRR10416948	12	41757490	A	2441	2424	6	6	5	PD5noExerciseSubset	0.0025	less2	PDZRN4	ENSG00000165966	ENST00000402685	intronic	None
SRR10416948	12	102064118	T	8608	15	8579	1	13	PD5noExerciseSubset	0.0015	less2	MYBPC1	ENSG00000196091	ENST00000550501	non-coding intronic	None
SRR10416948	12	110719095	T	1399	4	2	2	1391	PD5noExerciseSubset	0.9943	over98	ATP2A2	ENSG00000174437	ENST00000377685	5upstream	None
SRR10416948	12	110778784	T	2124	4	2	31	2087	PD5noExerciseSubset	0.9826	over98	ATP2A2	ENSG00000174437	ENST00000308664	coding	D>D
SRR10416948	13	55014973	T	251	0	0	0	251	PD5noExerciseSubset	1	over98	RPL13AP25	ENSG00000136149	ENST00000484130	non-coding	None
SRR10416948	14	32954103	A	271	271	0	0	0	PD5noExerciseSubset	0	less2	AKAP6	ENSG00000151320	ENST00000280979	intronic	None
SRR10416948	14	50053537	A	260	259	0	0	1	PD5noExerciseSubset	0	less2	RPS29	ENSG00000213741	ENST00000557111	non-coding intronic	None
SRR10416948	14	66479664	T	1051	5	2	1	1043	PD5noExerciseSubset	0.9924	over98	AL391261.1	ENSG00000238876	ENST00000458915	5upstream	None
SRR10416948	15	42707216	A	271	240	31	0	0	PD5noExerciseSubset	0	less2	ZNF106	ENSG00000103994	ENST00000263805	3utr	None
SRR10416948	17	10297674	A	2439	2435	1	3	0	PD5noExerciseSubset	0.0012	less2	RP11-799N11.1	ENSG00000272736	ENST00000399342	non-coding intronic	None
SRR10416948	17	10355621	T	2780	4	13	1	2762	PD5noExerciseSubset	0.9935	over98	RP11-799N11.1	ENSG00000272736	ENST00000581304	non-coding intronic	None
SRR10416948	17	10404808	A	3033	3027	3	2	1	PD5noExerciseSubset	0.0007	less2	RP11-799N11.1	ENSG00000272736	ENST00000581304	non-coding intronic	None
SRR10416948	17	10412941	A	1442	1435	0	4	3	PD5noExerciseSubset	0.0028	less2	RP11-799N11.1	ENSG00000272736	ENST00000581304	non-coding intronic	None
SRR10416948	17	29361475	A	394	391	0	3	0	PD5noExerciseSubset	0.0076	less2	RP11-848P1.9	ENSG00000266865	ENST00000580190	non-coding intronic	None
SRR10416948	17	51183586	T	700	3	2	0	695	PD5noExerciseSubset	0.9929	over98	RP11-750B16.1	ENSG00000262902	ENST00000574371	non-coding	None
SRR10416948	18	45379664	A	967	962	1	4	0	PD5noExerciseSubset	0.0041	less2	SMAD2	ENSG00000175387	ENST00000591214	intronic	None
SRR10416948	18	45379673	A	1126	1122	0	3	1	PD5noExerciseSubset	0.0027	less2	SMAD2	ENSG00000175387	ENST00000262160	intronic	None
SRR10416948	19	12754188	T	351	0	3	1	347	PD5noExerciseSubset	0.9886	over98	CTD-2192J16.22	ENSG00000269242	ENST00000597692	3downstream	None
SRR10416948	X	39646900	A	545	542	0	1	2	PD5noExerciseSubset	0.0018	less2	RN7SL732P	ENSG00000264618	ENST00000581157	5upstream	None
SRR10416951	1	564714	A	8495	8451	4	27	13	PD5noExerciseSubset	0.0032	less2	RP5-857K21.4	ENSG00000230021	ENST00000440200	non-coding intronic	None
SRR10416951	1	565079	A	14609	14559	11	25	14	PD5noExerciseSubset	0.0017	less2	RP5-857K21.4	ENSG00000230021	ENST00000440200	non-coding intronic	None
SRR10416951	1	565136	T	8868	9	62	8	8789	PD5noExerciseSubset	0.9911	over98	RP5-857K21.4	ENSG00000230021	ENST00000440200	non-coding intronic	None
SRR10416951	1	565586	A	6183	6142	0	41	0	PD5noExerciseSubset	0.0066	less2	RP5-857K21.4	ENSG00000230021	ENST00000440200	non-coding intronic	None
SRR10416951	1	565742	A	12629	12525	61	19	24	PD5noExerciseSubset	0.0015	less2	RP5-857K21.4	ENSG00000230021	ENST00000440200	non-coding intronic	None
SRR10416951	1	566870	T	3143	6	24	2	3111	PD5noExerciseSubset	0.9898	over98	RP5-857K21.4	ENSG00000230021	ENST00000440200	non-coding intronic	None
SRR10416951	1	567606	A	12837	12760	1	73	3	PD5noExerciseSubset	0.0057	less2	RP5-857K21.4	ENSG00000230021	ENST00000440200	non-coding intronic	None
SRR10416951	1	567726	T	32551	26	311	10	32204	PD5noExerciseSubset	0.9893	over98	RP5-857K21.4	ENSG00000230021	ENST00000440200	non-coding intronic	None
SRR10416951	1	567753	A	24394	24161	93	108	32	PD5noExerciseSubset	0.0044	less2	RP5-857K21.4	ENSG00000230021	ENST00000440200	non-coding intronic	None
SRR10416951	1	567861	T	4740	11	4702	0	27	PD5noExerciseSubset	0.0057	less2	RP5-857K21.4	ENSG00000230021	ENST00000440200	non-coding intronic	None
SRR10416951	1	568024	A	6578	6460	41	67	10	PD5noExerciseSubset	0.0102	less2	RP5-857K21.4	ENSG00000230021	ENST00000440200	non-coding intronic	None
SRR10416951	1	568322	A	12111	11972	4	109	26	PD5noExerciseSubset	0.009	less2	RP5-857K21.4	ENSG00000230021	ENST00000440200	non-coding intronic	None
SRR10416951	1	569167	T	17057	6	60	29	16962	PD5noExerciseSubset	0.9944	over98	RP5-857K21.4	ENSG00000230021	ENST00000440200	non-coding intronic	None
SRR10416951	1	569770	A	2022	2012	0	10	0	PD5noExerciseSubset	0.0049	less2	RP5-857K21.4	ENSG00000230021	ENST00000440200	non-coding intronic	None
SRR10416951	1	570247	T	5547	4	4	2	5537	PD5noExerciseSubset	0.9982	over98	RP5-857K21.4	ENSG00000230021	ENST00000440200	non-coding intronic	None
SRR10416951	1	64114204	T	446	0	0	105	341	PD5noExerciseSubset	0.7646	editing	PGM1	ENSG00000079739	ENST00000371083	coding	R>R
SRR10416951	1	201012564	A	492	343	148	1	0	PD5noExerciseSubset	0.002	less2	RP11-168O16.2	ENSG00000234132	ENST00000415359	3downstream	None
SRR10416951	1	227171831	T	290	0	0	88	202	PD5noExerciseSubset	0.6966	editing	ADCK3	ENSG00000163050	ENST00000478406	non-coding	None
SRR10416951	1	229569803	A	231809	385	1	231397	26	PD5noExerciseSubset	0.9982	over98	ACTA1	ENSG00000143632	ENST00000366684	5utr	None
SRR10416951	2	132021492	A	438	430	0	7	1	PD5noExerciseSubset	0.016	less2	PLEKHB2	ENSG00000115762	ENST00000303908	intronic	None
SRR10416951	2	152394468	A	2400	2396	1	1	2	PD5noExerciseSubset	0.0004	less2	NEB	ENSG00000183091	ENST00000172853	coding	M>T
SRR10416951	2	174090328	A	238	188	50	0	0	PD5noExerciseSubset	0	less2	MLK7-AS1	ENSG00000238133	ENST00000422703	non-coding intronic	None
SRR10416951	3	15780096	A	115	115	0	0	0	PD5noExerciseSubset	0	less2	ANKRD28	ENSG00000206560	ENST00000383777	intronic	None
SRR10416951	3	47953294	A	222	143	79	0	0	PD5noExerciseSubset	0	less2	MAP4	ENSG00000047849	ENST00000360240	intronic	None
SRR10416951	3	69157153	T	151	0	61	1	89	PD5noExerciseSubset	0.5894	editing	ARL6IP5	ENSG00000144746	ENST00000478935	3downstream	None
SRR10416951	3	161147099	A	344	342	0	2	0	PD5noExerciseSubset	0.0058	less2	RP11-3P17.4	ENSG00000240567	ENST00000473595	non-coding intronic	None
SRR10416951	4	109543131	A	352	351	1	0	0	PD5noExerciseSubset	0	less2	RPL34	ENSG00000109475	ENST00000504231	5upstream	None
SRR10416951	5	130500890	A	553	386	166	0	1	PD5noExerciseSubset	0	less2	HINT1	ENSG00000169567	ENST00000506207	non-coding intronic	None
SRR10416951	5	134262531	T	859	3	6	2	848	PD5noExerciseSubset	0.9872	over98	PCBD2	ENSG00000132570	ENST00000254908	intronic	None
SRR10416951	5	134263377	A	263	255	0	7	1	PD5noExerciseSubset	0.0266	editing	PCBD2	ENSG00000132570	ENST00000254908	intronic	None
SRR10416951	6	80663304	T	200	1	4	0	195	PD5noExerciseSubset	0.975	editing	GAPDHP63	ENSG00000218582	ENST00000405405	non-coding	None
SRR10416951	6	118320262	A	228	227	0	0	1	PD5noExerciseSubset	0	less2	SLC35F1	ENSG00000196376	ENST00000360388	intronic	None
SRR10416951	6	153603680	T	345	0	1	0	344	PD5noExerciseSubset	0.9971	over98	AL590867.1	ENSG00000213121	ENST00000392385	intronic	None
SRR10416951	6	153603693	T	336	1	3	0	332	PD5noExerciseSubset	0.9881	over98	AL590867.1	ENSG00000213121	ENST00000392385	intronic	None
SRR10416951	7	56160599	A	166	112	0	54	0	PD5noExerciseSubset	0.3253	editing	PHKG1	ENSG00000164776	ENST00000446428	5utr	None
SRR10416951	7	132720385	A	644	639	1	2	2	PD5noExerciseSubset	0.0031	less2	CHCHD3	ENSG00000106554	ENST00000476546	non-coding intronic	None
SRR10416951	12	41757490	A	2332	2325	1	6	0	PD5noExerciseSubset	0.0026	less2	PDZRN4	ENSG00000165966	ENST00000402685	intronic	None
SRR10416951	12	102064118	T	7765	11	7748	0	6	PD5noExerciseSubset	0.0008	less2	MYBPC1	ENSG00000196091	ENST00000550501	non-coding intronic	None
SRR10416951	12	110719095	T	383	2	0	0	381	PD5noExerciseSubset	0.9948	over98	ATP2A2	ENSG00000174437	ENST00000377685	5upstream	None
SRR10416951	12	110778784	T	630	0	2	99	529	PD5noExerciseSubset	0.8397	editing	ATP2A2	ENSG00000174437	ENST00000308664	coding	D>D
SRR10416951	13	55014973	T	253	1	0	0	252	PD5noExerciseSubset	0.996	over98	RPL13AP25	ENSG00000136149	ENST00000484130	non-coding	None
SRR10416951	14	32954103	A	259	259	0	0	0	PD5noExerciseSubset	0	less2	AKAP6	ENSG00000151320	ENST00000280979	intronic	None
SRR10416951	14	50053537	A	170	164	0	4	2	PD5noExerciseSubset	0.0235	editing	RPS29	ENSG00000213741	ENST00000557111	non-coding intronic	None
SRR10416951	14	66479664	T	880	4	3	1	872	PD5noExerciseSubset	0.9909	over98	AL391261.1	ENSG00000238876	ENST00000458915	5upstream	None
SRR10416951	15	42707216	A	284	239	45	0	0	PD5noExerciseSubset	0	less2	ZNF106	ENSG00000103994	ENST00000263805	3utr	None
SRR10416951	17	10297674	A	2618	2611	1	4	2	PD5noExerciseSubset	0.0015	less2	RP11-799N11.1	ENSG00000272736	ENST00000399342	non-coding intronic	None
SRR10416951	17	10355621	T	3336	8	9	3	3316	PD5noExerciseSubset	0.994	over98	RP11-799N11.1	ENSG00000272736	ENST00000581304	non-coding intronic	None
SRR10416951	17	10404808	A	3964	3952	9	0	3	PD5noExerciseSubset	0	less2	RP11-799N11.1	ENSG00000272736	ENST00000581304	non-coding intronic	None
SRR10416951	17	10412941	A	2004	1993	2	2	7	PD5noExerciseSubset	0.001	less2	RP11-799N11.1	ENSG00000272736	ENST00000581304	non-coding intronic	None
SRR10416951	17	29361475	A	384	383	1	0	0	PD5noExerciseSubset	0	less2	RP11-848P1.9	ENSG00000266865	ENST00000580190	non-coding intronic	None
SRR10416951	17	51183586	T	743	4	738	0	1	PD5noExerciseSubset	0.0013	less2	RP11-750B16.1	ENSG00000262902	ENST00000574371	non-coding	None
SRR10416951	18	45379664	A	965	961	0	2	2	PD5noExerciseSubset	0.0021	less2	SMAD2	ENSG00000175387	ENST00000591214	intronic	None
SRR10416951	18	45379673	A	1139	1130	0	6	3	PD5noExerciseSubset	0.0053	less2	SMAD2	ENSG00000175387	ENST00000262160	intronic	None
SRR10416951	19	12754188	T	278	0	2	1	275	PD5noExerciseSubset	0.9892	over98	CTD-2192J16.22	ENSG00000269242	ENST00000597692	3downstream	None
SRR10416951	X	39646900	A	517	512	0	1	4	PD5noExerciseSubset	0.0019	less2	RN7SL732P	ENSG00000264618	ENST00000581157	5upstream	None
SRR10416957	1	564714	A	14118	14046	4	50	18	PD5noExerciseSubset	0.0035	less2	RP5-857K21.4	ENSG00000230021	ENST00000440200	non-coding intronic	None
SRR10416957	1	565079	A	29973	29873	24	63	13	PD5noExerciseSubset	0.0021	less2	RP5-857K21.4	ENSG00000230021	ENST00000440200	non-coding intronic	None
SRR10416957	1	565136	T	16896	11	129	15	16741	PD5noExerciseSubset	0.9908	over98	RP5-857K21.4	ENSG00000230021	ENST00000440200	non-coding intronic	None
SRR10416957	1	565586	A	10514	10430	0	78	6	PD5noExerciseSubset	0.0074	less2	RP5-857K21.4	ENSG00000230021	ENST00000440200	non-coding intronic	None
SRR10416957	1	565742	A	24364	24178	103	36	47	PD5noExerciseSubset	0.0015	less2	RP5-857K21.4	ENSG00000230021	ENST00000440200	non-coding intronic	None
SRR10416957	1	566870	T	5935	10	53	5	5867	PD5noExerciseSubset	0.9885	over98	RP5-857K21.4	ENSG00000230021	ENST00000440200	non-coding intronic	None
SRR10416957	1	567606	A	22893	22735	1	151	6	PD5noExerciseSubset	0.0066	less2	RP5-857K21.4	ENSG00000230021	ENST00000440200	non-coding intronic	None
SRR10416957	1	567726	T	57742	18	493	5	57226	PD5noExerciseSubset	0.9911	over98	RP5-857K21.4	ENSG00000230021	ENST00000440200	non-coding intronic	None
SRR10416957	1	567753	A	42173	41943	38	160	32	PD5noExerciseSubset	0.0038	less2	RP5-857K21.4	ENSG00000230021	ENST00000440200	non-coding intronic	None
SRR10416957	1	567861	T	17437	14	21	5	17397	PD5noExerciseSubset	0.9977	over98	RP5-857K21.4	ENSG00000230021	ENST00000440200	non-coding intronic	None
SRR10416957	1	568024	A	11143	10944	71	111	17	PD5noExerciseSubset	0.01	less2	RP5-857K21.4	ENSG00000230021	ENST00000440200	non-coding intronic	None
SRR10416957	1	568322	A	21389	21157	3	193	36	PD5noExerciseSubset	0.009	less2	RP5-857K21.4	ENSG00000230021	ENST00000440200	non-coding intronic	None
SRR10416957	1	569167	T	29510	10	122	41	29337	PD5noExerciseSubset	0.9941	over98	RP5-857K21.4	ENSG00000230021	ENST00000440200	non-coding intronic	None
SRR10416957	1	569770	A	4088	4050	6	22	10	PD5noExerciseSubset	0.0054	less2	RP5-857K21.4	ENSG00000230021	ENST00000440200	non-coding intronic	None
SRR10416957	1	570247	T	9455	5	12	5	9433	PD5noExerciseSubset	0.9977	over98	RP5-857K21.4	ENSG00000230021	ENST00000440200	non-coding intronic	None
SRR10416957	1	64114204	T	717	1	1	1	714	PD5noExerciseSubset	0.9958	over98	PGM1	ENSG00000079739	ENST00000371083	coding	R>R
SRR10416957	1	201012564	A	446	444	1	1	0	PD5noExerciseSubset	0.0022	less2	RP11-168O16.2	ENSG00000234132	ENST00000415359	3downstream	None
SRR10416957	1	227171831	T	526	0	1	79	446	PD5noExerciseSubset	0.8479	editing	ADCK3	ENSG00000163050	ENST00000478406	non-coding	None
SRR10416957	1	229569803	A	289505	288117	188	908	292	PD5noExerciseSubset	0.0031	less2	ACTA1	ENSG00000143632	ENST00000366684	5utr	None
SRR10416957	2	132021492	A	558	543	0	14	1	PD5noExerciseSubset	0.0251	editing	PLEKHB2	ENSG00000115762	ENST00000303908	intronic	None
SRR10416957	2	152394468	A	2106	2099	1	4	2	PD5noExerciseSubset	0.0019	less2	NEB	ENSG00000183091	ENST00000172853	coding	M>T
SRR10416957	2	174090328	A	187	187	0	0	0	PD5noExerciseSubset	0	less2	MLK7-AS1	ENSG00000238133	ENST00000422703	non-coding intronic	None
SRR10416957	3	15780096	A	388	383	0	4	1	PD5noExerciseSubset	0.0103	less2	ANKRD28	ENSG00000206560	ENST00000383777	intronic	None
SRR10416957	3	47953294	A	266	265	0	0	1	PD5noExerciseSubset	0	less2	MAP4	ENSG00000047849	ENST00000360240	intronic	None
SRR10416957	3	69157153	T	345	1	2	0	342	PD5noExerciseSubset	0.9913	over98	ARL6IP5	ENSG00000144746	ENST00000478935	3downstream	None
SRR10416957	3	161147099	A	360	359	0	1	0	PD5noExerciseSubset	0.0028	less2	RP11-3P17.4	ENSG00000240567	ENST00000473595	non-coding intronic	None
SRR10416957	4	109543131	A	288	230	56	2	0	PD5noExerciseSubset	0.0069	less2	RPL34	ENSG00000109475	ENST00000504231	5upstream	None
SRR10416957	5	130500890	A	473	373	99	1	0	PD5noExerciseSubset	0.0021	less2	HINT1	ENSG00000169567	ENST00000506207	non-coding intronic	None
SRR10416957	5	134262531	T	1283	1	8	2	1272	PD5noExerciseSubset	0.9914	over98	PCBD2	ENSG00000132570	ENST00000254908	intronic	None
SRR10416957	5	134263377	A	427	412	2	13	0	PD5noExerciseSubset	0.0304	editing	PCBD2	ENSG00000132570	ENST00000254908	intronic	None
SRR10416957	6	80663304	T	348	2	9	1	336	PD5noExerciseSubset	0.9655	editing	GAPDHP63	ENSG00000218582	ENST00000405405	non-coding	None
SRR10416957	6	118320262	A	277	277	0	0	0	PD5noExerciseSubset	0	less2	SLC35F1	ENSG00000196376	ENST00000360388	intronic	None
SRR10416957	6	153603680	T	298	0	0	0	298	PD5noExerciseSubset	1	over98	AL590867.1	ENSG00000213121	ENST00000392385	intronic	None
SRR10416957	6	153603693	T	334	0	1	1	332	PD5noExerciseSubset	0.994	over98	AL590867.1	ENSG00000213121	ENST00000392385	intronic	None
SRR10416957	7	56160599	A	515	512	0	1	2	PD5noExerciseSubset	0.0019	less2	PHKG1	ENSG00000164776	ENST00000446428	5utr	None
SRR10416957	7	132720385	A	909	907	0	1	1	PD5noExerciseSubset	0.0011	less2	CHCHD3	ENSG00000106554	ENST00000476546	non-coding intronic	None
SRR10416957	12	41757490	A	5396	5373	8	9	6	PD5noExerciseSubset	0.0017	less2	PDZRN4	ENSG00000165966	ENST00000402685	intronic	None
SRR10416957	12	102064118	T	9628	12	9602	0	14	PD5noExerciseSubset	0.0015	less2	MYBPC1	ENSG00000196091	ENST00000550501	non-coding intronic	None
SRR10416957	12	110719095	T	1218	0	1	0	1217	PD5noExerciseSubset	0.9992	over98	ATP2A2	ENSG00000174437	ENST00000377685	5upstream	None
SRR10416957	12	110778784	T	1307	1	1	306	999	PD5noExerciseSubset	0.7643	editing	ATP2A2	ENSG00000174437	ENST00000308664	coding	D>D
SRR10416957	13	55014973	T	272	0	0	0	272	PD5noExerciseSubset	1	over98	RPL13AP25	ENSG00000136149	ENST00000484130	non-coding	None
SRR10416957	14	32954103	A	460	455	0	3	2	PD5noExerciseSubset	0.0065	less2	AKAP6	ENSG00000151320	ENST00000280979	intronic	None
SRR10416957	14	50053537	A	404	399	0	4	1	PD5noExerciseSubset	0.0099	less2	RPS29	ENSG00000213741	ENST00000557111	non-coding intronic	None
SRR10416957	14	66479664	T	1092	3	6	1	1082	PD5noExerciseSubset	0.9908	over98	AL391261.1	ENSG00000238876	ENST00000458915	5upstream	None
SRR10416957	15	42707216	A	224	173	51	0	0	PD5noExerciseSubset	0	less2	ZNF106	ENSG00000103994	ENST00000263805	3utr	None
SRR10416957	17	10297674	A	3404	3388	8	5	3	PD5noExerciseSubset	0.0015	less2	RP11-799N11.1	ENSG00000272736	ENST00000399342	non-coding intronic	None
SRR10416957	17	10355621	T	4139	15	11	7	4106	PD5noExerciseSubset	0.992	over98	RP11-799N11.1	ENSG00000272736	ENST00000581304	non-coding intronic	None
SRR10416957	17	10404808	A	6632	6610	7	6	9	PD5noExerciseSubset	0.0009	less2	RP11-799N11.1	ENSG00000272736	ENST00000581304	non-coding intronic	None
SRR10416957	17	10412941	A	2662	2649	0	7	6	PD5noExerciseSubset	0.0026	less2	RP11-799N11.1	ENSG00000272736	ENST00000581304	non-coding intronic	None
SRR10416957	17	29361475	A	456	455	0	1	0	PD5noExerciseSubset	0.0022	less2	RP11-848P1.9	ENSG00000266865	ENST00000580190	non-coding intronic	None
SRR10416957	17	51183586	T	1233	6	3	0	1224	PD5noExerciseSubset	0.9927	over98	RP11-750B16.1	ENSG00000262902	ENST00000574371	non-coding	None
SRR10416957	18	45379664	A	1607	1605	1	0	1	PD5noExerciseSubset	0	less2	SMAD2	ENSG00000175387	ENST00000591214	intronic	None
SRR10416957	18	45379673	A	1910	1903	0	3	4	PD5noExerciseSubset	0.0016	less2	SMAD2	ENSG00000175387	ENST00000262160	intronic	None
SRR10416957	19	12754188	T	343	1	0	0	342	PD5noExerciseSubset	0.9971	over98	CTD-2192J16.22	ENSG00000269242	ENST00000597692	3downstream	None
SRR10416957	X	39646900	A	808	802	0	4	2	PD5noExerciseSubset	0.005	less2	RN7SL732P	ENSG00000264618	ENST00000581157	5upstream	None
SRR10416963	1	564714	A	12166	12106	3	40	17	PD5noExerciseSubset	0.0033	less2	RP5-857K21.4	ENSG00000230021	ENST00000440200	non-coding intronic	None
SRR10416963	1	565079	A	21033	20942	21	54	16	PD5noExerciseSubset	0.0026	less2	RP5-857K21.4	ENSG00000230021	ENST00000440200	non-coding intronic	None
SRR10416963	1	565136	T	11800	14	105	2	11679	PD5noExerciseSubset	0.9897	over98	RP5-857K21.4	ENSG00000230021	ENST00000440200	non-coding intronic	None
SRR10416963	1	565586	A	6831	6773	0	56	2	PD5noExerciseSubset	0.0082	less2	RP5-857K21.4	ENSG00000230021	ENST00000440200	non-coding intronic	None
SRR10416963	1	565742	A	18234	18118	54	28	34	PD5noExerciseSubset	0.0015	less2	RP5-857K21.4	ENSG00000230021	ENST00000440200	non-coding intronic	None
SRR10416963	1	566870	T	4861	6	33	0	4822	PD5noExerciseSubset	0.992	over98	RP5-857K21.4	ENSG00000230021	ENST00000440200	non-coding intronic	None
SRR10416963	1	567606	A	20359	20231	3	120	5	PD5noExerciseSubset	0.0059	less2	RP5-857K21.4	ENSG00000230021	ENST00000440200	non-coding intronic	None
SRR10416963	1	567726	T	45120	44	480	12	44584	PD5noExerciseSubset	0.9881	over98	RP5-857K21.4	ENSG00000230021	ENST00000440200	non-coding intronic	None
SRR10416963	1	567753	A	35796	35444	131	185	36	PD5noExerciseSubset	0.0052	less2	RP5-857K21.4	ENSG00000230021	ENST00000440200	non-coding intronic	None
SRR10416963	1	567861	T	13988	8	15	3	13962	PD5noExerciseSubset	0.9981	over98	RP5-857K21.4	ENSG00000230021	ENST00000440200	non-coding intronic	None
SRR10416963	1	568024	A	8220	8065	72	64	19	PD5noExerciseSubset	0.0078	less2	RP5-857K21.4	ENSG00000230021	ENST00000440200	non-coding intronic	None
SRR10416963	1	568322	A	13038	12887	4	135	12	PD5noExerciseSubset	0.0104	less2	RP5-857K21.4	ENSG00000230021	ENST00000440200	non-coding intronic	None
SRR10416963	1	569167	T	26722	12	135	45	26530	PD5noExerciseSubset	0.9928	over98	RP5-857K21.4	ENSG00000230021	ENST00000440200	non-coding intronic	None
SRR10416963	1	569770	A	3360	3343	1	13	3	PD5noExerciseSubset	0.0039	less2	RP5-857K21.4	ENSG00000230021	ENST00000440200	non-coding intronic	None
SRR10416963	1	570247	T	5563	0	6	3	5554	PD5noExerciseSubset	0.9984	over98	RP5-857K21.4	ENSG00000230021	ENST00000440200	non-coding intronic	None
SRR10416963	1	64114204	T	686	1	1	2	682	PD5noExerciseSubset	0.9942	over98	PGM1	ENSG00000079739	ENST00000371083	coding	R>R
SRR10416963	1	201012564	A	491	337	151	3	0	PD5noExerciseSubset	0.0061	less2	RP11-168O16.2	ENSG00000234132	ENST00000415359	3downstream	None
SRR10416963	1	227171831	T	523	1	1	120	401	PD5noExerciseSubset	0.7667	editing	ADCK3	ENSG00000163050	ENST00000478406	non-coding	None
SRR10416963	1	229569803	A	273318	128447	92	144600	179	PD5noExerciseSubset	0.5291	editing	ACTA1	ENSG00000143632	ENST00000366684	5utr	None
SRR10416963	2	132021492	A	527	507	1	14	5	PD5noExerciseSubset	0.0266	editing	PLEKHB2	ENSG00000115762	ENST00000303908	intronic	None
SRR10416963	2	152394468	A	3144	3135	0	2	7	PD5noExerciseSubset	0.0006	less2	NEB	ENSG00000183091	ENST00000172853	coding	M>T
SRR10416963	2	174090328	A	268	267	0	0	1	PD5noExerciseSubset	0	less2	MLK7-AS1	ENSG00000238133	ENST00000422703	non-coding intronic	None
SRR10416963	3	15780096	A	305	303	0	2	0	PD5noExerciseSubset	0.0066	less2	ANKRD28	ENSG00000206560	ENST00000383777	intronic	None
SRR10416963	3	47953294	A	392	391	0	0	1	PD5noExerciseSubset	0	less2	MAP4	ENSG00000047849	ENST00000360240	intronic	None
SRR10416963	3	69157153	T	246	1	3	0	242	PD5noExerciseSubset	0.9837	over98	ARL6IP5	ENSG00000144746	ENST00000478935	3downstream	None
SRR10416963	3	161147099	A	385	381	2	1	1	PD5noExerciseSubset	0.0026	less2	RP11-3P17.4	ENSG00000240567	ENST00000473595	non-coding intronic	None
SRR10416963	4	109543131	A	424	420	0	3	1	PD5noExerciseSubset	0.0071	less2	RPL34	ENSG00000109475	ENST00000504231	5upstream	None
SRR10416963	5	130500890	A	512	351	161	0	0	PD5noExerciseSubset	0	less2	HINT1	ENSG00000169567	ENST00000506207	non-coding intronic	None
SRR10416963	5	134262531	T	767	1	6	0	760	PD5noExerciseSubset	0.9909	over98	PCBD2	ENSG00000132570	ENST00000254908	intronic	None
SRR10416963	5	134263377	A	245	236	0	8	1	PD5noExerciseSubset	0.0327	editing	PCBD2	ENSG00000132570	ENST00000254908	intronic	None
SRR10416963	6	80663304	T	275	0	7	1	267	PD5noExerciseSubset	0.9709	editing	GAPDHP63	ENSG00000218582	ENST00000405405	non-coding	None
SRR10416963	6	118320262	A	277	275	1	1	0	PD5noExerciseSubset	0.0036	less2	SLC35F1	ENSG00000196376	ENST00000360388	intronic	None
SRR10416963	6	153603680	T	293	1	1	0	291	PD5noExerciseSubset	0.9932	over98	AL590867.1	ENSG00000213121	ENST00000392385	intronic	None
SRR10416963	6	153603693	T	330	0	2	0	328	PD5noExerciseSubset	0.9939	over98	AL590867.1	ENSG00000213121	ENST00000392385	intronic	None
SRR10416963	7	56160599	A	248	248	0	0	0	PD5noExerciseSubset	0	less2	PHKG1	ENSG00000164776	ENST00000446428	5utr	None
SRR10416963	7	132720385	A	935	930	1	2	2	PD5noExerciseSubset	0.0021	less2	CHCHD3	ENSG00000106554	ENST00000476546	non-coding intronic	None
SRR10416963	12	41757490	A	2948	2939	1	4	4	PD5noExerciseSubset	0.0014	less2	PDZRN4	ENSG00000165966	ENST00000402685	intronic	None
SRR10416963	12	102064118	T	10724	19	10689	2	14	PD5noExerciseSubset	0.0013	less2	MYBPC1	ENSG00000196091	ENST00000550501	non-coding intronic	None
SRR10416963	12	110719095	T	1141	1	0	0	1140	PD5noExerciseSubset	0.9991	over98	ATP2A2	ENSG00000174437	ENST00000377685	5upstream	None
SRR10416963	12	110778784	T	1307	1	1	154	1151	PD5noExerciseSubset	0.8806	editing	ATP2A2	ENSG00000174437	ENST00000308664	coding	D>D
SRR10416963	13	55014973	T	272	0	3	0	269	PD5noExerciseSubset	0.989	over98	RPL13AP25	ENSG00000136149	ENST00000484130	non-coding	None
SRR10416963	14	32954103	A	254	250	0	4	0	PD5noExerciseSubset	0.0157	less2	AKAP6	ENSG00000151320	ENST00000280979	intronic	None
SRR10416963	14	50053537	A	373	365	1	7	0	PD5noExerciseSubset	0.0188	less2	RPS29	ENSG00000213741	ENST00000557111	non-coding intronic	None
SRR10416963	14	66479664	T	1417	6	6	3	1402	PD5noExerciseSubset	0.9894	over98	AL391261.1	ENSG00000238876	ENST00000458915	5upstream	None
SRR10416963	15	42707216	A	223	212	10	0	1	PD5noExerciseSubset	0	less2	ZNF106	ENSG00000103994	ENST00000263805	3utr	None
SRR10416963	17	10297674	A	2993	2975	14	4	0	PD5noExerciseSubset	0.0013	less2	RP11-799N11.1	ENSG00000272736	ENST00000399342	non-coding intronic	None
SRR10416963	17	10355621	T	4130	10	11	4	4105	PD5noExerciseSubset	0.9939	over98	RP11-799N11.1	ENSG00000272736	ENST00000581304	non-coding intronic	None
SRR10416963	17	10404808	A	7199	7178	7	8	6	PD5noExerciseSubset	0.0011	less2	RP11-799N11.1	ENSG00000272736	ENST00000581304	non-coding intronic	None
SRR10416963	17	10412941	A	2325	2313	1	8	3	PD5noExerciseSubset	0.0034	less2	RP11-799N11.1	ENSG00000272736	ENST00000581304	non-coding intronic	None
SRR10416963	17	29361475	A	439	438	0	1	0	PD5noExerciseSubset	0.0023	less2	RP11-848P1.9	ENSG00000266865	ENST00000580190	non-coding intronic	None
SRR10416963	17	51183586	T	932	3	2	1	926	PD5noExerciseSubset	0.9936	over98	RP11-750B16.1	ENSG00000262902	ENST00000574371	non-coding	None
SRR10416963	18	45379664	A	729	727	1	0	1	PD5noExerciseSubset	0	less2	SMAD2	ENSG00000175387	ENST00000591214	intronic	None
SRR10416963	18	45379673	A	855	846	0	3	6	PD5noExerciseSubset	0.0035	less2	SMAD2	ENSG00000175387	ENST00000262160	intronic	None
SRR10416963	19	12754188	T	334	0	2	0	332	PD5noExerciseSubset	0.994	over98	CTD-2192J16.22	ENSG00000269242	ENST00000597692	3downstream	None
SRR10416963	X	39646900	A	747	744	0	3	0	PD5noExerciseSubset	0.004	less2	RN7SL732P	ENSG00000264618	ENST00000581157	5upstream	None

## Sheet: S5.2_MeanEditing_byGroups
Table S5.2 shows the mean estimates of editing levels at 55 putative ADAR editing sites shared across all samples within each group.
Older stands for Older Males, Younger stands for Younger Males, PD stands for PD Males, PD4preExerciseSubset and PDpostExercise designate a subset of 4 PD Males pre-exercise and post-exercise, respectively, PD5noExerciseSubset designates a subset of 5 PD Males that did not participate in an exercise regimen.
SITE	Older	PD	PD4preExerciseSubset	PD5noExerciseSubset	PDpostExercise	Younger
1__201012564	0.00152222	0.00253333	0.00245	0.0026	0.0011	0.000744444
1__227171831	0.855322	0.842733	0.85955	0.82928	0.946875	0.895567
1__229569803	0.620056	0.398378	0.38385	0.41	0.382175	0.676689
1__564714	0.00377778	0.0037	0.003725	0.00368	0.00385	0.00347778
1__565079	0.00172222	0.00215556	0.002175	0.00214	0.00215	0.00235556
1__565136	0.991744	0.990933	0.99145	0.99052	0.991175	0.990967
1__565586	0.00753333	0.0069	0.007275	0.0066	0.0074	0.00708889
1__565742	0.00127778	0.00136667	0.00125	0.00146	0.001425	0.00157778
1__566870	0.989567	0.99	0.990425	0.98966	0.989325	0.9893
1__567606	0.00635556	0.00612222	0.00595	0.00626	0.006325	0.00624444
1__567726	0.8788	0.989044	0.988725	0.9893	0.989325	0.879156
1__567753	0.00381111	0.00435556	0.00435	0.00436	0.003625	0.00382222
1__567861	0.997489	0.7772	0.74965	0.79924	0.750425	0.9977
1__568024	0.00992222	0.0104556	0.01125	0.00982	0.0103	0.00895556
1__568322	0.119911	0.00914444	0.00965	0.00874	0.009775	0.119489
1__569167	0.9934	0.993478	0.993475	0.99348	0.992975	0.993378
1__569770	0.116033	0.00596667	0.0069	0.00522	0.005725	0.116622
1__570247	0.997656	0.777978	0.50305	0.99792	0.501975	0.9977
1__64114204	0.9379	0.897022	0.89765	0.89652	0.995375	0.973989
12__102064118	0.00103333	0.00115556	0.001025	0.00126	0.001325	0.000955556
12__110719095	0.996411	0.996189	0.99555	0.9967	0.99525	0.9007
12__110778784	0.946144	0.865633	0.88455	0.8505	0.9255	0.943533
12__41757490	0.00224444	0.00246667	0.0029	0.00212	0.0019	0.00166667
13__55014973	0.992433	0.994344	0.991025	0.997	0.993025	0.995033
14__32954103	0.00408889	0.00445556	0.0029	0.0057	0.004775	0.00302222
14__50053537	0.00688889	0.0113333	0.01145	0.01124	0.007175	0.00627778
14__66479664	0.9939	0.9926	0.993875	0.99158	0.9928	0.993667
15__42707216	0.00257778	0.000688889	0.00155	0	0.0016	0.00257778
17__10297674	0.00106667	0.00155556	0.001675	0.00146	0.000675	0.00161111
17__10355621	0.993633	0.992122	0.991725	0.99244	0.994275	0.993478
17__10404808	0.0013	0.00133333	0.0016	0.00112	0.001225	0.00167778
17__10412941	0.00204444	0.00236667	0.002075	0.0026	0.0025	0.00198889
17__29361475	0.00343333	0.00373333	0.0045	0.00312	0.0026	0.00501111
17__51183586	0.993189	0.773267	0.745325	0.79562	0.74665	0.993522
18__45379664	0.0013	0.00122222	0.001075	0.00134	0.00145	0.00184444
18__45379673	0.0018	0.00237778	0.001475	0.0031	0.002525	0.00201111
19__12754188	0.991244	0.990844	0.992525	0.9895	0.994025	0.990356
2__132021492	0.0228556	0.0218667	0.020325	0.0231	0.03005	0.0293333
2__152394468	0.00132222	0.0008	0.00075	0.00084	0.001375	0.0011
2__174090328	0	0.00183333	0.002975	0.00092	0.0021	0.00146667
3__15780096	0.00536667	0.00456667	0.00235	0.00634	0.000475	0.00638889
3__161147099	0.00362222	0.0042	0.004325	0.0041	0.0036	0.0102667
3__47953294	0.000966667	0	0	0	0.00165	0.00118889
3__69157153	0.996178	0.885967	0.852325	0.91288	0.8718	0.998522
4__109543131	0.00317778	0.00595556	0.003675	0.00778	0.001475	0.00397778
5__130500890	0.0004	0.00104444	0.001825	0.00042	0.0012	0
5__134262531	0.9933	0.992211	0.99405	0.99074	0.99315	0.993233
5__134263377	0.0331	0.0333111	0.034525	0.03234	0.033025	0.0293556
6__118320262	0.00348889	0.00282222	0.0045	0.00148	0.009625	0.00808889
6__153603680	0.995211	0.997756	0.997375	0.99806	0.9974	0.998844
6__153603693	0.994456	0.988933	0.9881	0.9896	0.991125	0.992333
6__80663304	0.976456	0.9782	0.9853	0.97252	0.9742	0.976289
7__132720385	0.00333333	0.00307778	0.0029	0.00322	0.0033	0.00293333
7__56160599	0.000666667	0.0731556	0.0828	0.06544	0.1216	0.00252222
X__39646900	0.00355556	0.00424444	0.00505	0.0036	0.0066	0.00415556
