# Supplementary material for: Alterations in RNA editing in skeletal muscle following exercise training in individuals with Parkinson’s disease
Source: PLoS One. 2023 Dec 22;18(12):e0287078. doi: 10.1371/journal.pone.0287078 (PMC10745226; doi:10.1371/journal.pone.0287078)
Supplement: S6 File — (TXT) [file pone.0287078.s006.txt]

[PD Males] and [Younger Males] and [PostTraining PD]: ENSG00000156273,ENSG00000178971,ENSG00000061938,ENSG00000073050
[Younger Males] and [PostTraining PD]: ENSG00000145782,ENSG00000130816,ENSG00000240065,ENSG00000137845,ENSG00000112640,ENSG00000110911,ENSG00000069535,ENSG00000112679
[PD Males] and [Younger Males] and [PreTraining PD ] and [PostTraining PD]: ENSG00000102393,ENSG00000087470
[PD Males] and [PreTraining PD ]: ENSG00000124275,ENSG00000138760,ENSG00000198959,ENSG00000248144,ENSG00000197548,ENSG00000066427,ENSG00000132906,ENSG00000119772,ENSG00000069696,ENSG00000172349,ENSG00000077943,ENSG00000242114,ENSG00000175193,ENSG00000167815,ENSG00000151006,ENSG00000204264,ENSG00000013275,ENSG00000166311,ENSG00000176170,ENSG00000220205,ENSG00000186153
[PD Males] and [Younger Males] and [PreTraining PD ]: ENSG00000153234,ENSG00000100299,ENSG00000166170,ENSG00000177575,ENSG00000198171,ENSG00000102081,ENSG00000147862,ENSG00000073969,ENSG00000132356,ENSG00000166405,ENSG00000137642,ENSG00000164938,ENSG00000140416
[Older Males] and [PD Males] and [Younger Males] and [PreTraining PD ]: ENSG00000097007,ENSG00000168621,ENSG00000181019,ENSG00000171862,ENSG00000082701,ENSG00000138246,ENSG00000157540,ENSG00000188906,ENSG00000168769,ENSG00000103197,ENSG00000159640,ENSG00000163359,ENSG00000100393,ENSG00000143772,ENSG00000197555,ENSG00000167395,ENSG00000196730,ENSG00000136235,ENSG00000132376,ENSG00000100823,ENSG00000074181,ENSG00000239732,ENSG00000171885,ENSG00000000971,ENSG00000137507,ENSG00000196689,ENSG00000168394
[Older Males] and [PD Males] and [Younger Males] and [PreTraining PD ] and [PostTraining PD]: ENSG00000140521,ENSG00000077097,ENSG00000198722,ENSG00000159363,ENSG00000112787,ENSG00000196126,ENSG00000198502,ENSG00000113161,ENSG00000078070,ENSG00000125730,ENSG00000134852,ENSG00000197386,ENSG00000089250,ENSG00000127603,ENSG00000010292,ENSG00000110171,ENSG00000204842,ENSG00000146648,ENSG00000133318,ENSG00000116984,ENSG00000145214,ENSG00000148842,ENSG00000181852
[Older Males] and [PD Males]: ENSG00000132646,ENSG00000147894,ENSG00000142192,ENSG00000182890,ENSG00000165168,ENSG00000130766,ENSG00000107862,ENSG00000168036
[Older Males] and [Younger Males]: ENSG00000120915,ENSG00000184588,ENSG00000184381,ENSG00000109819,ENSG00000141458,ENSG00000159082,ENSG00000068024,ENSG00000154237,ENSG00000165731,ENSG00000160785,ENSG00000054983,ENSG00000170606,ENSG00000137843,ENSG00000092531,ENSG00000179094,ENSG00000030582
[Older Males] and [PD Males] and [Younger Males]: ENSG00000123908,ENSG00000197442,ENSG00000142082,ENSG00000085978,ENSG00000116991,ENSG00000181220,ENSG00000171169,ENSG00000155313,ENSG00000010810,ENSG00000130787,ENSG00000197375,ENSG00000189403,ENSG00000120868,ENSG00000100644,ENSG00000115317
[Older Males] and [PD Males] and [Younger Males] and [PostTraining PD]: ENSG00000131711,ENSG00000130396,ENSG00000108557,ENSG00000129003,ENSG00000115310,ENSG00000153827,ENSG00000101126,ENSG00000178950,ENSG00000189157
[Older Males] and [PD Males] and [PostTraining PD]: ENSG00000272414
[Older Males] and [PD Males] and [PreTraining PD ] and [PostTraining PD]: ENSG00000100225,ENSG00000087245,ENSG00000131724,ENSG00000198793,ENSG00000101966,ENSG00000065989,ENSG00000072310
[PD Males] and [PreTraining PD ] and [PostTraining PD]: ENSG00000103126,ENSG00000198873,ENSG00000170899,ENSG00000177000,ENSG00000141956,ENSG00000167074,ENSG00000092439
[PD Males] and [PostTraining PD]: ENSG00000116044,ENSG00000109320,ENSG00000100906,ENSG00000114026,ENSG00000034677
[Older Males] and [PostTraining PD]: ENSG00000091831,ENSG00000005893,ENSG00000166529,ENSG00000149577,ENSG00000090432,ENSG00000185591
[Older Males] and [Younger Males] and [PostTraining PD]: ENSG00000096717,ENSG00000132535,ENSG00000117461,ENSG00000006715
[Older Males] and [PD Males] and [PreTraining PD ]: ENSG00000149294,ENSG00000189221,ENSG00000185345,ENSG00000151067,ENSG00000164305,ENSG00000105854,ENSG00000067182,ENSG00000126858,ENSG00000221866,ENSG00000112715,ENSG00000105993,ENSG00000198825,ENSG00000169684
[Older Males]: ENSG00000117020,ENSG00000122958,ENSG00000128271,ENSG00000233016,ENSG00000113575,ENSG00000164733,ENSG00000153086,ENSG00000181092,ENSG00000169252,ENSG00000055332,ENSG00000177628,ENSG00000179344,ENSG00000148053,ENSG00000185339,ENSG00000146063,ENSG00000175567,ENSG00000196700,ENSG00000163485,ENSG00000140743,ENSG00000133048,ENSG00000047457,ENSG00000140009,ENSG00000106236,ENSG00000169241,ENSG00000133794,ENSG00000069329,ENSG00000096654,ENSG00000118432,ENSG00000141736,ENSG00000064300,ENSG00000126581,ENSG00000130783,ENSG00000163064,ENSG00000111424,ENSG00000106299,ENSG00000125378,ENSG00000130669,ENSG00000149295,ENSG00000167470
[PD Males]: ENSG00000165092,ENSG00000148795,ENSG00000176697,ENSG00000130649,ENSG00000075711,ENSG00000084207,ENSG00000129988,ENSG00000005381,ENSG00000110077,ENSG00000065320,ENSG00000171631,ENSG00000185630,ENSG00000117280,ENSG00000100302,ENSG00000158715,ENSG00000204267,ENSG00000136869,ENSG00000106460,ENSG00000126215
[Younger Males]: ENSG00000170775,ENSG00000106366,ENSG00000154277,ENSG00000106462,ENSG00000167978,ENSG00000196470,ENSG00000135047,ENSG00000112902,ENSG00000135018,ENSG00000196616,ENSG00000160712,ENSG00000111859,ENSG00000112419,ENSG00000138698,ENSG00000204305,ENSG00000185104,ENSG00000204120,ENSG00000075975,ENSG00000185551,ENSG00000073921,ENSG00000077463,ENSG00000158195,ENSG00000197894,ENSG00000164885,ENSG00000198055,ENSG00000103415,ENSG00000169783,ENSG00000007171,ENSG00000205268,ENSG00000089063,ENSG00000160404,ENSG00000171992,ENSG00000112208,ENSG00000134184,ENSG00000111737,ENSG00000197249,ENSG00000018280,ENSG00000132718,ENSG00000106636,ENSG00000101230,ENSG00000153989,ENSG00000151229,ENSG00000083937,ENSG00000143819,ENSG00000186868,ENSG00000142185
[PostTraining PD]: ENSG00000153094,ENSG00000185267,ENSG00000153721,ENSG00000197324,ENSG00000167461,ENSG00000133065,ENSG00000204713,ENSG00000198910,ENSG00000169251,ENSG00000109667,ENSG00000170209,ENSG00000151694
[PD Males] and [Younger Males]: ENSG00000142208,ENSG00000093010,ENSG00000096060,ENSG00000085382,ENSG00000196365,ENSG00000123358,ENSG00000072274,ENSG00000141510,ENSG00000175104
