# Supplementary material for: Alterations in RNA editing in skeletal muscle following exercise training in individuals with Parkinson’s disease
Source: PLoS One. 2023 Dec 22;18(12):e0287078. doi: 10.1371/journal.pone.0287078 (PMC10745226; doi:10.1371/journal.pone.0287078)
Supplement: S7 File — (TXT) [file pone.0287078.s007.txt]

[PD Males] and [Younger Males] and [PostTraining PD]: ENSG00000111266,ENSG00000169504,ENSG00000137073,ENSG00000154265,ENSG00000150938,ENSG00000095574,ENSG00000111252,ENSG00000136111,ENSG00000204262,ENSG00000109061,ENSG00000113580
[Younger Males] and [PostTraining PD]: ENSG00000075618,ENSG00000101346,ENSG00000144357,ENSG00000128284,ENSG00000119787,ENSG00000204131,ENSG00000184216,ENSG00000187098,ENSG00000157510,ENSG00000152332
[PD Males] and [Younger Males] and [PreTraining PD ] and [PostTraining PD]: ENSG00000025293,ENSG00000089916,ENSG00000173757,ENSG00000168710,ENSG00000128881,ENSG00000177169,ENSG00000113649,ENSG00000198947
[PD Males] and [PreTraining PD ]: ENSG00000076685,ENSG00000198959,ENSG00000078747,ENSG00000144677,ENSG00000138760,ENSG00000072401,ENSG00000100342,ENSG00000185963,ENSG00000175040,ENSG00000234745,ENSG00000163219,ENSG00000012822,ENSG00000181322,ENSG00000204264,ENSG00000122862,ENSG00000175899,ENSG00000146281,ENSG00000134644,ENSG00000078328,ENSG00000164236,ENSG00000180875,ENSG00000242114
[PD Males] and [Younger Males] and [PreTraining PD ]: ENSG00000145780,ENSG00000066735,ENSG00000171680,ENSG00000130508,ENSG00000213079,ENSG00000124145,ENSG00000196428,ENSG00000176597,ENSG00000118407,ENSG00000159256,ENSG00000072736,ENSG00000136738,ENSG00000188021,ENSG00000136457,ENSG00000168542,ENSG00000138411,ENSG00000005483,ENSG00000108256,ENSG00000162775,ENSG00000187688,ENSG00000187498,ENSG00000088247,ENSG00000144320,ENSG00000163348,ENSG00000179403
[Older Males] and [PD Males] and [Younger Males] and [PreTraining PD ]: ENSG00000088280,ENSG00000137337,ENSG00000181019,ENSG00000189079,ENSG00000165810,ENSG00000136861,ENSG00000135837,ENSG00000166341,ENSG00000088387,ENSG00000145495,ENSG00000110713,ENSG00000164080,ENSG00000139718,ENSG00000164506,ENSG00000156853,ENSG00000145819,ENSG00000100393,ENSG00000143756,ENSG00000006704,ENSG00000102908,ENSG00000107290,ENSG00000198742,ENSG00000083168,ENSG00000111647,ENSG00000153207,ENSG00000158321,ENSG00000150760,ENSG00000090863,ENSG00000116962,ENSG00000162430,ENSG00000225614,ENSG00000143970,ENSG00000080802,ENSG00000130635,ENSG00000175556,ENSG00000010319,ENSG00000118007,ENSG00000163257,ENSG00000169057,ENSG00000100034,ENSG00000070495,ENSG00000082898
[Older Males] and [PD Males] and [Younger Males] and [PreTraining PD ] and [PostTraining PD]: ENSG00000120156,ENSG00000062650,ENSG00000005339,ENSG00000089101,ENSG00000069122,ENSG00000118058,ENSG00000113448,ENSG00000065526,ENSG00000141298,ENSG00000054654,ENSG00000114127,ENSG00000151150,ENSG00000164741,ENSG00000049759,ENSG00000169418,ENSG00000004399,ENSG00000118898,ENSG00000023287,ENSG00000173064,ENSG00000120733,ENSG00000148400,ENSG00000104517,ENSG00000137766,ENSG00000164692,ENSG00000073910,ENSG00000138131,ENSG00000069869,ENSG00000244462,ENSG00000092421,ENSG00000251322,ENSG00000165219,ENSG00000142798,ENSG00000047662,ENSG00000120071,ENSG00000091136,ENSG00000164715,ENSG00000116984,ENSG00000109686,ENSG00000152409,ENSG00000198646,ENSG00000181852
[Older Males] and [PD Males]: ENSG00000173210,ENSG00000112039,ENSG00000155265,ENSG00000095787,ENSG00000100105,ENSG00000090924,ENSG00000169018,ENSG00000105866,ENSG00000116396,ENSG00000185361,ENSG00000129204,ENSG00000106665,ENSG00000116560,ENSG00000003989,ENSG00000198146,ENSG00000170871,ENSG00000132912,ENSG00000167703,ENSG00000103335,ENSG00000185129
[Older Males] and [Younger Males]: ENSG00000266714,ENSG00000183580,ENSG00000105856,ENSG00000058262,ENSG00000145348,ENSG00000117859,ENSG00000110218,ENSG00000173200,ENSG00000128655,ENSG00000136828,ENSG00000127954,ENSG00000103319,ENSG00000105656,ENSG00000086015,ENSG00000164591,ENSG00000105559,ENSG00000164116,ENSG00000139514,ENSG00000103064,ENSG00000163159,ENSG00000132294,ENSG00000197081,ENSG00000185760,ENSG00000147526,ENSG00000159228,ENSG00000132768,ENSG00000150907,ENSG00000162852,ENSG00000110422,ENSG00000101445,ENSG00000134318
[Older Males] and [PD Males] and [Younger Males]: ENSG00000123908,ENSG00000129315,ENSG00000107736,ENSG00000116903,ENSG00000154783,ENSG00000116991,ENSG00000118496,ENSG00000085760,ENSG00000171914,ENSG00000130787,ENSG00000087303,ENSG00000135870,ENSG00000056586,ENSG00000213445,ENSG00000185728,ENSG00000174282,ENSG00000134900,ENSG00000124789,ENSG00000029363,ENSG00000080573,ENSG00000070371,ENSG00000105649,ENSG00000170145
[Older Males] and [PD Males] and [Younger Males] and [PostTraining PD]: ENSG00000152767,ENSG00000125107,ENSG00000162104,ENSG00000010818,ENSG00000055609,ENSG00000127481,ENSG00000163635,ENSG00000130158,ENSG00000079819,ENSG00000134369,ENSG00000188559,ENSG00000138802,ENSG00000011114,ENSG00000108021,ENSG00000123983,ENSG00000124406,ENSG00000152223,ENSG00000101825,ENSG00000163125,ENSG00000151320,ENSG00000054523,ENSG00000157450
[Older Males] and [PD Males] and [PostTraining PD]: ENSG00000138193,ENSG00000100485,ENSG00000171714,ENSG00000105127,ENSG00000204389,ENSG00000140853,ENSG00000158615,ENSG00000169375,ENSG00000007314
[Older Males] and [PD Males] and [PreTraining PD ] and [PostTraining PD]: ENSG00000111145,ENSG00000075151,ENSG00000138593,ENSG00000075826,ENSG00000095370,ENSG00000128567,ENSG00000171606,ENSG00000148840,ENSG00000072310
[PD Males] and [PreTraining PD ] and [PostTraining PD]: ENSG00000161013,ENSG00000013573,ENSG00000152601,ENSG00000215301,ENSG00000185880
[PD Males] and [PostTraining PD]: ENSG00000110042,ENSG00000137177,ENSG00000173269,ENSG00000132326,ENSG00000071246,ENSG00000132622
[Older Males] and [PostTraining PD]: ENSG00000138814,ENSG00000187961,ENSG00000005893,ENSG00000110697,ENSG00000129675,ENSG00000169925,ENSG00000177943,ENSG00000172403,ENSG00000119917,ENSG00000013306,ENSG00000166348,ENSG00000182944,ENSG00000122591,ENSG00000147065,ENSG00000185591
[Older Males] and [Younger Males] and [PostTraining PD]: ENSG00000143537,ENSG00000031081,ENSG00000217128,ENSG00000110693,ENSG00000137166,ENSG00000204388,ENSG00000150457,ENSG00000162702,ENSG00000117713,ENSG00000163539,ENSG00000167548,ENSG00000147113,ENSG00000100697,ENSG00000213949,ENSG00000214357,ENSG00000138600,ENSG00000101004
[Older Males] and [PD Males] and [PreTraining PD ]: ENSG00000170185,ENSG00000072364,ENSG00000164142,ENSG00000116350,ENSG00000204291,ENSG00000172765,ENSG00000067182,ENSG00000172466,ENSG00000181104,ENSG00000163395,ENSG00000166106,ENSG00000174485,ENSG00000170989,ENSG00000101986,ENSG00000099308,ENSG00000113163,ENSG00000108510,ENSG00000205309,ENSG00000133574,ENSG00000152661,ENSG00000065970,ENSG00000108821
[Older Males]: ENSG00000196531,ENSG00000103257,ENSG00000116748,ENSG00000164733,ENSG00000143337,ENSG00000169252,ENSG00000163820,ENSG00000105364,ENSG00000163590,ENSG00000159140,ENSG00000082258,ENSG00000178695,ENSG00000138379,ENSG00000168497,ENSG00000102038,ENSG00000168487,ENSG00000024422,ENSG00000006652,ENSG00000196628,ENSG00000158882,ENSG00000126878,ENSG00000162618,ENSG00000147649,ENSG00000079337,ENSG00000145075,ENSG00000115457,ENSG00000144749,ENSG00000158022,ENSG00000138768,ENSG00000164125,ENSG00000063169,ENSG00000169683,ENSG00000072786,ENSG00000113296,ENSG00000155158,ENSG00000106299,ENSG00000115159,ENSG00000114796,ENSG00000081181,ENSG00000165644,ENSG00000129682,ENSG00000149596,ENSG00000084463,ENSG00000143994,ENSG00000159873,ENSG00000134871,ENSG00000196411,ENSG00000142748,ENSG00000171840
[PD Males]: ENSG00000196296,ENSG00000119125,ENSG00000103353,ENSG00000146809,ENSG00000126217,ENSG00000149257,ENSG00000070182,ENSG00000162616,ENSG00000102760,ENSG00000163171,ENSG00000114416,ENSG00000185630,ENSG00000089737,ENSG00000185559,ENSG00000139438,ENSG00000102996,ENSG00000112562,ENSG00000198039,ENSG00000173334
[Younger Males]: ENSG00000107281,ENSG00000167978,ENSG00000196843,ENSG00000167193,ENSG00000188529,ENSG00000166046,ENSG00000026652,ENSG00000127334,ENSG00000157557,ENSG00000131067,ENSG00000102804,ENSG00000129467,ENSG00000073464,ENSG00000107864,ENSG00000109920,ENSG00000152402,ENSG00000053524,ENSG00000075975,ENSG00000168300,ENSG00000028203,ENSG00000156219,ENSG00000103415,ENSG00000139620,ENSG00000130479,ENSG00000007171,ENSG00000205268,ENSG00000167552,ENSG00000037637,ENSG00000118257,ENSG00000136237,ENSG00000168890,ENSG00000073282,ENSG00000136295,ENSG00000125266,ENSG00000197448,ENSG00000115592,ENSG00000154133,ENSG00000135316,ENSG00000113742,ENSG00000130159,ENSG00000176974,ENSG00000183696,ENSG00000153187,ENSG00000151702,ENSG00000126003
[PostTraining PD]: ENSG00000123505,ENSG00000102024,ENSG00000069667,ENSG00000125810,ENSG00000130309,ENSG00000013016,ENSG00000167363,ENSG00000167799,ENSG00000157570
[PD Males] and [Younger Males]: ENSG00000138678,ENSG00000164164,ENSG00000137393,ENSG00000072274,ENSG00000180543,ENSG00000171016,ENSG00000108381,ENSG00000134817,ENSG00000049618,ENSG00000095066,ENSG00000204301,ENSG00000184205,ENSG00000136367
